# Supplementary material for: BnaMPK3s promote organ size by interacting with BnaARF2s in Brassica napus
Source: Plant Biotechnol J. 2023 Feb 2;21(5):899–901. doi: 10.1111/pbi.14013 (PMC10106852; doi:10.1111/pbi.14013)
Supplement: Supplementary file 2 — Table S1 Genotype of bnampk3 CR double mutants. [file PBI-21-899-s006.xlsx]

## Sheet: Table S1
Table S1. Genotype of bnampk3CR double mutants.
T0
		sgRNA1	sgRNA2
bnampk3CR-L4	BnaA06.MPK3	CCACTCGGCTAAAGTTATCTACAGGG (1i)	CTTTGAACAACAACCTCTA-ACGAGG (1d)
	BnaC03.MPK3	CCACTCGGCTAAAGTTATCAACAGGG (1i)	CTTTGAACAACAACCTCTA-ACGAGG (1d)
bnampk3CR-L5	BnaA06.MPK3	CCACTCGGCTAAAGTTATCCACAGGG (1i)	CTTTGAACAACAACCTCTAGGACGAGG (1i)
	BnaC03.MPK3	CCACTCGGCTAAA--------CAGGG (8d)	CTTTGAACAACAACCTCTA-ACGAGG (1d)
T1
		sgRNA1	sgRNA2
bnampk3CR-L4	BnaA06.MPK3	CCACTCGGCTAAAGTTATCTACAGGG (1i)	CTTTGAACAACAACCTCTA-ACGAGG (1d)
	BnaC03.MPK3	CCACTCGGCTAAAGTTATCAACAGGG (1i)	CTTTGAACAACAACCTCTA-ACGAGG (1d)
bnampk3CR-L5	BnaA06.MPK3	CCACTCGGCTAAAGTTATCCACAGGG (1i)	CTTTGAACAACAACCTCTAGGACGAGG (1i)
	BnaC03.MPK3	CCACTCGGCTAAA--------CAGGG (8d)	CTTTGAACAACAACCTCTA-ACGAGG (1d)
Note: The protospacer adjacent motif (PAM), sgRNAs and mutations were marked by green, red, and blue, respectively. i: insertion, d: deletion.
