# Supplementary material for: BnaMPK3s promote organ size by interacting with BnaARF2s in Brassica napus
Source: Plant Biotechnol J. 2023 Feb 2;21(5):899–901. doi: 10.1111/pbi.14013 (PMC10106852; doi:10.1111/pbi.14013)
Supplement: Supplementary file 3 — Table S2 Genotype of bnaarf2 CR quadruple mutants. [file PBI-21-899-s004.xlsx]

## Sheet: TableS2
Table S2 Genotype of bnaarf2CR quadruple mutants.
		sgRNA1	sgRNA2
bnaarf2CR-L35	A06	TGCAGGCTTTTTGGCATTCCTCTGG (wt)	CCACGA-------TGCTTCAGAGTG (7d)
		TGCAGGCTTTTTGGCATTCCTCTGG (ref)	CCACGAAGGCATTTGCTTCAGAGTG (Ref)
	A09	TGCAGGCTTTTTGGCATTCCTCTGG (wt)	CCACGAT----TTTGCTTCAGAGTG (4d)
		TGCAGGCTTTTTGGCATTCCTCTGG (ref)	CCACGAAGGCATTTGCTTCAGAGTG (Ref)
	C03	TGCAGGCTTTTTGGCATTCCTCTGG (wt)	CCACGAAGGGCATTTGCTTCAGAGTG (1i)
		TGCAGGCTTTTTGGCATTCCTCTGG (ref)	CCACGAA GGCATTTGCTTCAGAGTG (Ref)
	C09	TGCAGGCTTTTTGGCATTCCTCTGG (wt)	CCACG--------TGCTTCAGAGTG (8d)
		TGCAGGCTTTTTGGCATTCCTCTGG (ref)	CCACGAAGGCATTTGCTTCAGAGTG (Ref)
bnaarf2CR-L37	A06	TGCAGGCTTTTTGGCATTCCTCTGG (wt)	CCACGA-------TGCTTCAGAGTG (7d)
		TGCAGGCTTTTTGGCATTCCTCTGG (ref)	CCACGAAGGCATTTGCTTCAGAGTG (Ref)
	A09	TGCAGGCTTTTTGGCATTCTCTCTGG (1i)	CCACGAAGGCATTTGCTTCAGAGTG (wt)
		TGCAGGCTTTTTGGCATTC CTCTGG (ref)	CCACGAAGGCATTTGCTTCAGAGTG (Ref)
	C03	TGCAGGCTTTTTGGCATTCCTCTGG (wt)	CCACGAAGGGCATTTGCTTCAGAGTG (1i)
		TGCAGGCTTTTTGGCATTCCTCTGG (ref)	CCACGAA GGCATTTGCTTCAGAGTG (Ref)
	C09	TGCAGGCTTTTTGGCATTCTCTCTGG (1i)	CCACG---GCATTTGCTTCAGAGTG (3d)
		TGCAGGCTTTTTGGCATTC CTCTGG (ref)	CCACGAAGGCATTTGCTTCAGAGTG (Ref)
Note: The protospacer adjacent motif (PAM), sgRNAs and mutations were marked by green, red, and blue, respectively. i: insertion, d: deletion.
