# Supplementary material for: BnaMPK3s promote organ size by interacting with BnaARF2s in Brassica napus
Source: Plant Biotechnol J. 2023 Feb 2;21(5):899–901. doi: 10.1111/pbi.14013 (PMC10106852; doi:10.1111/pbi.14013)
Supplement: Supplementary file 4 — Table S3 List of DEGs in bnampk3 CR and 35 S::BnaC03.ARF2 relative to WT. [file PBI-21-899-s003.xlsx]

## Sheet: Table S3
Table S3. List of DEGs in bnampk3CR and 35S::BnaC03.ARF2 relative to WT.
bnampk3CR_upregulated	bnampk3CR_downregulated	35S::BnaC03.ARF2_upregulated	35S::BnaC03.ARF2_downregulated
BnaA01g01100D	BnaA01g00150D	BnaA01g00740D	BnaA01g00320D
BnaA01g01230D	BnaA01g01280D	BnaA01g00790D	BnaA01g01550D
BnaA01g01240D	BnaA01g01550D	BnaA01g01100D	BnaA01g02350D
BnaA01g01570D	BnaA01g03200D	BnaA01g01140D	BnaA01g02910D
BnaA01g01600D	BnaA01g04730D	BnaA01g01220D	BnaA01g03830D
BnaA01g01620D	BnaA01g07970D	BnaA01g01230D	BnaA01g04730D
BnaA01g01780D	BnaA01g08240D	BnaA01g01570D	BnaA01g05040D
BnaA01g01870D	BnaA01g08690D	BnaA01g01620D	BnaA01g05190D
BnaA01g02190D	BnaA01g09210D	BnaA01g01640D	BnaA01g07220D
BnaA01g02380D	BnaA01g10320D	BnaA01g01870D	BnaA01g07970D
BnaA01g02720D	BnaA01g13090D	BnaA01g02090D	BnaA01g11760D
BnaA01g02860D	BnaA01g13350D	BnaA01g02720D	BnaA01g11840D
BnaA01g02880D	BnaA01g15320D	BnaA01g02740D	BnaA01g13090D
BnaA01g02980D	BnaA01g15910D	BnaA01g02860D	BnaA01g13130D
BnaA01g03480D	BnaA01g17800D	BnaA01g02880D	BnaA01g13360D
BnaA01g03580D	BnaA01g20250D	BnaA01g02980D	BnaA01g14450D
BnaA01g04150D	BnaA01g21750D	BnaA01g03010D	BnaA01g14940D
BnaA01g04290D	BnaA01g23820D	BnaA01g03580D	BnaA01g15250D
BnaA01g05520D	BnaA01g23840D	BnaA01g03820D	BnaA01g15320D
BnaA01g05720D	BnaA01g23920D	BnaA01g03880D	BnaA01g15750D
BnaA01g05820D	BnaA01g24440D	BnaA01g04150D	BnaA01g16080D
BnaA01g06190D	BnaA01g25950D	BnaA01g04850D	BnaA01g16280D
BnaA01g06350D	BnaA01g28350D	BnaA01g04880D	BnaA01g17010D
BnaA01g06460D	BnaA01g28460D	BnaA01g04890D	BnaA01g17940D
BnaA01g06540D	BnaA01g29240D	BnaA01g05060D	BnaA01g18340D
BnaA01g06610D	BnaA01g30350D	BnaA01g05980D	BnaA01g18400D
BnaA01g06740D	BnaA01g30570D	BnaA01g06100D	BnaA01g18530D
BnaA01g07050D	BnaA01g30630D	BnaA01g06350D	BnaA01g18990D
BnaA01g07610D	BnaA01g31160D	BnaA01g06420D	BnaA01g21220D
BnaA01g07790D	BnaA01g31390D	BnaA01g06460D	BnaA01g23920D
BnaA01g08510D	BnaA01g31790D	BnaA01g06520D	BnaA01g24250D
BnaA01g09130D	BnaA01g33970D	BnaA01g06610D	BnaA01g24310D
BnaA01g09310D	BnaA01g36530D	BnaA01g06730D	BnaA01g24440D
BnaA01g09550D	BnaA02g00920D	BnaA01g06740D	BnaA01g24750D
BnaA01g09740D	BnaA02g04290D	BnaA01g06750D	BnaA01g25730D
BnaA01g10520D	BnaA02g05170D	BnaA01g07000D	BnaA01g25950D
BnaA01g10780D	BnaA02g05360D	BnaA01g08020D	BnaA01g26170D
BnaA01g11780D	BnaA02g07210D	BnaA01g08140D	BnaA01g26220D
BnaA01g11830D	BnaA02g07470D	BnaA01g08210D	BnaA01g27570D
BnaA01g11860D	BnaA02g07730D	BnaA01g08510D	BnaA01g28190D
BnaA01g12230D	BnaA02g09960D	BnaA01g08710D	BnaA01g28350D
BnaA01g12340D	BnaA02g12060D	BnaA01g08860D	BnaA01g28760D
BnaA01g12380D	BnaA02g12210D	BnaA01g08870D	BnaA01g29230D
BnaA01g12510D	BnaA02g12840D	BnaA01g09070D	BnaA01g29240D
BnaA01g12930D	BnaA02g12850D	BnaA01g09200D	BnaA01g29640D
BnaA01g13440D	BnaA02g13100D	BnaA01g09690D	BnaA01g30210D
BnaA01g13860D	BnaA02g13340D	BnaA01g09720D	BnaA01g30490D
BnaA01g13950D	BnaA02g14330D	BnaA01g09740D	BnaA01g30510D
BnaA01g14380D	BnaA02g14450D	BnaA01g09870D	BnaA01g30570D
BnaA01g14400D	BnaA02g15200D	BnaA01g10000D	BnaA01g31390D
BnaA01g14420D	BnaA02g16300D	BnaA01g10350D	BnaA01g31620D
BnaA01g15000D	BnaA02g16890D	BnaA01g10750D	BnaA01g31950D
BnaA01g15080D	BnaA02g16910D	BnaA01g11010D	BnaA01g33880D
BnaA01g15490D	BnaA02g17620D	BnaA01g11230D	BnaA01g34380D
BnaA01g15880D	BnaA02g17890D	BnaA01g11240D	BnaA01g35440D
BnaA01g16860D	BnaA02g18310D	BnaA01g11510D	BnaA01g36370D
BnaA01g17450D	BnaA02g18340D	BnaA01g12320D	BnaA01g36530D
BnaA01g18670D	BnaA02g18450D	BnaA01g12340D	BnaA02g00030D
BnaA01g19010D	BnaA02g18760D	BnaA01g12380D	BnaA02g00460D
BnaA01g19120D	BnaA02g19550D	BnaA01g12660D	BnaA02g00920D
BnaA01g21080D	BnaA02g20170D	BnaA01g12930D	BnaA02g01050D
BnaA01g21090D	BnaA02g21600D	BnaA01g13210D	BnaA02g01170D
BnaA01g21160D	BnaA02g21610D	BnaA01g13440D	BnaA02g01700D
BnaA01g22050D	BnaA02g21660D	BnaA01g13460D	BnaA02g02520D
BnaA01g22130D	BnaA02g21730D	BnaA01g13880D	BnaA02g02880D
BnaA01g22690D	BnaA02g25020D	BnaA01g13950D	BnaA02g04130D
BnaA01g23640D	BnaA02g26010D	BnaA01g14380D	BnaA02g04610D
BnaA01g24360D	BnaA02g26140D	BnaA01g14850D	BnaA02g04750D
BnaA01g24810D	BnaA02g26590D	BnaA01g15000D	BnaA02g04800D
BnaA01g25680D	BnaA02g27270D	BnaA01g15080D	BnaA02g04960D
BnaA01g25780D	BnaA02g27310D	BnaA01g15810D	BnaA02g05170D
BnaA01g25810D	BnaA02g30490D	BnaA01g16310D	BnaA02g05340D
BnaA01g25860D	BnaA02g30570D	BnaA01g16330D	BnaA02g05360D
BnaA01g25870D	BnaA02g30820D	BnaA01g16340D	BnaA02g06180D
BnaA01g25880D	BnaA02g30830D	BnaA01g16400D	BnaA02g06710D
BnaA01g25900D	BnaA02g30870D	BnaA01g16830D	BnaA02g07120D
BnaA01g25910D	BnaA02g30900D	BnaA01g16890D	BnaA02g07360D
BnaA01g25990D	BnaA02g30910D	BnaA01g17610D	BnaA02g07470D
BnaA01g26020D	BnaA02g30950D	BnaA01g17700D	BnaA02g08270D
BnaA01g26030D	BnaA02g30980D	BnaA01g17740D	BnaA02g10980D
BnaA01g26040D	BnaA02g31000D	BnaA01g17860D	BnaA02g12430D
BnaA01g26180D	BnaA02g31010D	BnaA01g18670D	BnaA02g12810D
BnaA01g26230D	BnaA02g31040D	BnaA01g19010D	BnaA02g12850D
BnaA01g26250D	BnaA02g31110D	BnaA01g19120D	BnaA02g14570D
BnaA01g26270D	BnaA02g31140D	BnaA01g19140D	BnaA02g14880D
BnaA01g26290D	BnaA02g31180D	BnaA01g19270D	BnaA02g15550D
BnaA01g26380D	BnaA02g31190D	BnaA01g19870D	BnaA02g15620D
BnaA01g26630D	BnaA02g31240D	BnaA01g20460D	BnaA02g15700D
BnaA01g26640D	BnaA02g31250D	BnaA01g21080D	BnaA02g15890D
BnaA01g26690D	BnaA02g31260D	BnaA01g21090D	BnaA02g15910D
BnaA01g26750D	BnaA02g31300D	BnaA01g21160D	BnaA02g18850D
BnaA01g26810D	BnaA02g31310D	BnaA01g22050D	BnaA02g19440D
BnaA01g26820D	BnaA02g31320D	BnaA01g22240D	BnaA02g19650D
BnaA01g26870D	BnaA02g31380D	BnaA01g22590D	BnaA02g21970D
BnaA01g26980D	BnaA02g31390D	BnaA01g22680D	BnaA02g22460D
BnaA01g27050D	BnaA02g31420D	BnaA01g22920D	BnaA02g22550D
BnaA01g27170D	BnaA02g31470D	BnaA01g23540D	BnaA02g26140D
BnaA01g27300D	BnaA02g31490D	BnaA01g23930D	BnaA02g26640D
BnaA01g27320D	BnaA02g31570D	BnaA01g25330D	BnaA02g27270D
BnaA01g27360D	BnaA02g31590D	BnaA01g26030D	BnaA02g28150D
BnaA01g27380D	BnaA02g31600D	BnaA01g26180D	BnaA02g32350D
BnaA01g27400D	BnaA02g31620D	BnaA01g26300D	BnaA02g32550D
BnaA01g27420D	BnaA02g31630D	BnaA01g27170D	BnaA02g33270D
BnaA01g27510D	BnaA02g31670D	BnaA01g27360D	BnaA02g33280D
BnaA01g27540D	BnaA02g31710D	BnaA01g27510D	BnaA02g33800D
BnaA01g27810D	BnaA02g31810D	BnaA01g27540D	BnaA02g34500D
BnaA01g28090D	BnaA02g31820D	BnaA01g27860D	BnaA02g34690D
BnaA01g28190D	BnaA02g31900D	BnaA01g28690D	BnaA02g35230D
BnaA01g28690D	BnaA02g31930D	BnaA01g28810D	BnaA02g35580D
BnaA01g28810D	BnaA02g31940D	BnaA01g28900D	BnaA02g36150D
BnaA01g29390D	BnaA02g31990D	BnaA01g28970D	BnaA02g37030D
BnaA01g29600D	BnaA02g32060D	BnaA01g29290D	BnaA03g00180D
BnaA01g29610D	BnaA02g32100D	BnaA01g29390D	BnaA03g00930D
BnaA01g29820D	BnaA02g32130D	BnaA01g29460D	BnaA03g01290D
BnaA01g29850D	BnaA02g32140D	BnaA01g29600D	BnaA03g01600D
BnaA01g29870D	BnaA02g32150D	BnaA01g29610D	BnaA03g01880D
BnaA01g29890D	BnaA02g32180D	BnaA01g29620D	BnaA03g02070D
BnaA01g29900D	BnaA02g32220D	BnaA01g29850D	BnaA03g03220D
BnaA01g30020D	BnaA02g32290D	BnaA01g31330D	BnaA03g03680D
BnaA01g30110D	BnaA02g32330D	BnaA01g31480D	BnaA03g03760D
BnaA01g30130D	BnaA02g32360D	BnaA01g31850D	BnaA03g04160D
BnaA01g30150D	BnaA02g32400D	BnaA01g32040D	BnaA03g06640D
BnaA01g30200D	BnaA02g32460D	BnaA01g32250D	BnaA03g06670D
BnaA01g30210D	BnaA02g32530D	BnaA01g32340D	BnaA03g09530D
BnaA01g30400D	BnaA02g32550D	BnaA01g32460D	BnaA03g10170D
BnaA01g31000D	BnaA02g32750D	BnaA01g32630D	BnaA03g10200D
BnaA01g31010D	BnaA02g32780D	BnaA01g33060D	BnaA03g10740D
BnaA01g31240D	BnaA02g32830D	BnaA01g33120D	BnaA03g11840D
BnaA01g31330D	BnaA02g32840D	BnaA01g33320D	BnaA03g12050D
BnaA01g31840D	BnaA02g32850D	BnaA01g34500D	BnaA03g12280D
BnaA01g31850D	BnaA02g32860D	BnaA01g34680D	BnaA03g14140D
BnaA01g31980D	BnaA02g32870D	BnaA01g34790D	BnaA03g17100D
BnaA01g32040D	BnaA02g32880D	BnaA01g34850D	BnaA03g17330D
BnaA01g32110D	BnaA02g32910D	BnaA01g34910D	BnaA03g17520D
BnaA01g32250D	BnaA02g32920D	BnaA01g35140D	BnaA03g18980D
BnaA01g32290D	BnaA02g33010D	BnaA01g35760D	BnaA03g19540D
BnaA01g32340D	BnaA02g33080D	BnaA01g36080D	BnaA03g20670D
BnaA01g32630D	BnaA02g33270D	BnaA01g36120D	BnaA03g21150D
BnaA01g33040D	BnaA02g33280D	BnaA01g36770D	BnaA03g25060D
BnaA01g33060D	BnaA02g33310D	BnaA01g36880D	BnaA03g25580D
BnaA01g33120D	BnaA02g33520D	BnaA01g37160D	BnaA03g26130D
BnaA01g33620D	BnaA02g33610D	BnaA01g37170D	BnaA03g26140D
BnaA01g33650D	BnaA02g33760D	BnaA01g37210D	BnaA03g26820D
BnaA01g33750D	BnaA02g33780D	BnaA02g00270D	BnaA03g27190D
BnaA01g33780D	BnaA02g33800D	BnaA02g01300D	BnaA03g28550D
BnaA01g33790D	BnaA02g33830D	BnaA02g01510D	BnaA03g28780D
BnaA01g33800D	BnaA02g33860D	BnaA02g01840D	BnaA03g28920D
BnaA01g33820D	BnaA02g33900D	BnaA02g02250D	BnaA03g29420D
BnaA01g34350D	BnaA02g33910D	BnaA02g02500D	BnaA03g30400D
BnaA01g34500D	BnaA02g33930D	BnaA02g02530D	BnaA03g31030D
BnaA01g34910D	BnaA02g33970D	BnaA02g03050D	BnaA03g32320D
BnaA01g36230D	BnaA02g33980D	BnaA02g03550D	BnaA03g32410D
BnaA01g36640D	BnaA02g34020D	BnaA02g04060D	BnaA03g33970D
BnaA01g36770D	BnaA02g34030D	BnaA02g04070D	BnaA03g34940D
BnaA01g36880D	BnaA02g34040D	BnaA02g04080D	BnaA03g35890D
BnaA01g36920D	BnaA02g34060D	BnaA02g04190D	BnaA03g36700D
BnaA01g36960D	BnaA02g34130D	BnaA02g04780D	BnaA03g36800D
BnaA01g36980D	BnaA02g34140D	BnaA02g05310D	BnaA03g36810D
BnaA01g37020D	BnaA02g34210D	BnaA02g05410D	BnaA03g36860D
BnaA01g37100D	BnaA02g34220D	BnaA02g05510D	BnaA03g38670D
BnaA01g37150D	BnaA02g34260D	BnaA02g06790D	BnaA03g38770D
BnaA01g37160D	BnaA02g34380D	BnaA02g06880D	BnaA03g39320D
BnaA01g37170D	BnaA02g34420D	BnaA02g07020D	BnaA03g39330D
BnaA01g37210D	BnaA02g34480D	BnaA02g07320D	BnaA03g39340D
BnaA01g37280D	BnaA02g34500D	BnaA02g07530D	BnaA03g39350D
BnaA01g37360D	BnaA02g34510D	BnaA02g07570D	BnaA03g39380D
BnaA02g00370D	BnaA02g34520D	BnaA02g08010D	BnaA03g39710D
BnaA02g01220D	BnaA02g34540D	BnaA02g08020D	BnaA03g40370D
BnaA02g01510D	BnaA02g34580D	BnaA02g08060D	BnaA03g41180D
BnaA02g02020D	BnaA02g34770D	BnaA02g08140D	BnaA03g41970D
BnaA02g02350D	BnaA02g34810D	BnaA02g08400D	BnaA03g42940D
BnaA02g02530D	BnaA02g35700D	BnaA02g09590D	BnaA03g43320D
BnaA02g02580D	BnaA02g35760D	BnaA02g09670D	BnaA03g44600D
BnaA02g03050D	BnaA02g36040D	BnaA02g10210D	BnaA03g44780D
BnaA02g03550D	BnaA02g36240D	BnaA02g10440D	BnaA03g45080D
BnaA02g03860D	BnaA02g36560D	BnaA02g10700D	BnaA03g45610D
BnaA02g03990D	BnaA02g36610D	BnaA02g10710D	BnaA03g46360D
BnaA02g04090D	BnaA02g37030D	BnaA02g10720D	BnaA03g47060D
BnaA02g04100D	BnaA03g00220D	BnaA02g10860D	BnaA03g47160D
BnaA02g04190D	BnaA03g00300D	BnaA02g11050D	BnaA03g47830D
BnaA02g04200D	BnaA03g00350D	BnaA02g11230D	BnaA03g48400D
BnaA02g04460D	BnaA03g00360D	BnaA02g11500D	BnaA03g49150D
BnaA02g04780D	BnaA03g00370D	BnaA02g12340D	BnaA03g49250D
BnaA02g05310D	BnaA03g00380D	BnaA02g12360D	BnaA03g50990D
BnaA02g05510D	BnaA03g00440D	BnaA02g12540D	BnaA03g51030D
BnaA02g07320D	BnaA03g00500D	BnaA02g12620D	BnaA03g53180D
BnaA02g07370D	BnaA03g00520D	BnaA02g13050D	BnaA03g53700D
BnaA02g07880D	BnaA03g00600D	BnaA02g13390D	BnaA03g54610D
BnaA02g07900D	BnaA03g00640D	BnaA02g13460D	BnaA03g55720D
BnaA02g08140D	BnaA03g00740D	BnaA02g13750D	BnaA03g55950D
BnaA02g08350D	BnaA03g00830D	BnaA02g13820D	BnaA03g56060D
BnaA02g08840D	BnaA03g00890D	BnaA02g13920D	BnaA03g57570D
BnaA02g08850D	BnaA03g00930D	BnaA02g13980D	BnaA03g59290D
BnaA02g09160D	BnaA03g01040D	BnaA02g14790D	BnaA03g59920D
BnaA02g09180D	BnaA03g01190D	BnaA02g15420D	BnaA03g60400D
BnaA02g09190D	BnaA03g01360D	BnaA02g15820D	BnaA04g00390D
BnaA02g09210D	BnaA03g01400D	BnaA02g15980D	BnaA04g00430D
BnaA02g10720D	BnaA03g01520D	BnaA02g15990D	BnaA04g03710D
BnaA02g12340D	BnaA03g01600D	BnaA02g16020D	BnaA04g03790D
BnaA02g12360D	BnaA03g01610D	BnaA02g16460D	BnaA04g04360D
BnaA02g12530D	BnaA03g01670D	BnaA02g17040D	BnaA04g04790D
BnaA02g12540D	BnaA03g01770D	BnaA02g17550D	BnaA04g04800D
BnaA02g12620D	BnaA03g01920D	BnaA02g18110D	BnaA04g05520D
BnaA02g13370D	BnaA03g02070D	BnaA02g18180D	BnaA04g05790D
BnaA02g13390D	BnaA03g02290D	BnaA02g18410D	BnaA04g06200D
BnaA02g13820D	BnaA03g02570D	BnaA02g19730D	BnaA04g06630D
BnaA02g13900D	BnaA03g02580D	BnaA02g20030D	BnaA04g06980D
BnaA02g13920D	BnaA03g02800D	BnaA02g20200D	BnaA04g07660D
BnaA02g15070D	BnaA03g02840D	BnaA02g20470D	BnaA04g09490D
BnaA02g16020D	BnaA03g02880D	BnaA02g20700D	BnaA04g09610D
BnaA02g16460D	BnaA03g02890D	BnaA02g20890D	BnaA04g09960D
BnaA02g16530D	BnaA03g02950D	BnaA02g21030D	BnaA04g10260D
BnaA02g17160D	BnaA03g03010D	BnaA02g21300D	BnaA04g10540D
BnaA02g17770D	BnaA03g03180D	BnaA02g21850D	BnaA04g13100D
BnaA02g18110D	BnaA03g03230D	BnaA02g21950D	BnaA04g17560D
BnaA02g18180D	BnaA03g03260D	BnaA02g22420D	BnaA04g18330D
BnaA02g18220D	BnaA03g03480D	BnaA02g22470D	BnaA04g18840D
BnaA02g18610D	BnaA03g03510D	BnaA02g22480D	BnaA04g20860D
BnaA02g19470D	BnaA03g03570D	BnaA02g22670D	BnaA04g21160D
BnaA02g19510D	BnaA03g03610D	BnaA02g23490D	BnaA04g21740D
BnaA02g19730D	BnaA03g03670D	BnaA02g23870D	BnaA04g22700D
BnaA02g19770D	BnaA03g03680D	BnaA02g23960D	BnaA04g22740D
BnaA02g20690D	BnaA03g03720D	BnaA02g24410D	BnaA04g23060D
BnaA02g20700D	BnaA03g03740D	BnaA02g24500D	BnaA04g23280D
BnaA02g21030D	BnaA03g03750D	BnaA02g24670D	BnaA04g23290D
BnaA02g21850D	BnaA03g03770D	BnaA02g24930D	BnaA04g23600D
BnaA02g22420D	BnaA03g03790D	BnaA02g26300D	BnaA04g23610D
BnaA02g22670D	BnaA03g03940D	BnaA02g26910D	BnaA04g24160D
BnaA02g23510D	BnaA03g03960D	BnaA02g27000D	BnaA04g24790D
BnaA02g23850D	BnaA03g03970D	BnaA02g27200D	BnaA04g25040D
BnaA02g23980D	BnaA03g04090D	BnaA02g27340D	BnaA04g26010D
BnaA02g24400D	BnaA03g04100D	BnaA02g27350D	BnaA04g26280D
BnaA02g24670D	BnaA03g04140D	BnaA02g27550D	BnaA04g28480D
BnaA02g24730D	BnaA03g04590D	BnaA02g27630D	BnaA04g29340D
BnaA02g24750D	BnaA03g05940D	BnaA02g27750D	BnaA05g00280D
BnaA02g24770D	BnaA03g06800D	BnaA02g27860D	BnaA05g00320D
BnaA02g24830D	BnaA03g08760D	BnaA02g28270D	BnaA05g00580D
BnaA02g25420D	BnaA03g09450D	BnaA02g28700D	BnaA05g01090D
BnaA02g25430D	BnaA03g09460D	BnaA02g28890D	BnaA05g01200D
BnaA02g25530D	BnaA03g10740D	BnaA02g29220D	BnaA05g02550D
BnaA02g25540D	BnaA03g10980D	BnaA02g29490D	BnaA05g02680D
BnaA02g25590D	BnaA03g17520D	BnaA02g29610D	BnaA05g03030D
BnaA02g26300D	BnaA03g18460D	BnaA02g29640D	BnaA05g03270D
BnaA02g26480D	BnaA03g19290D	BnaA02g29680D	BnaA05g03760D
BnaA02g26910D	BnaA03g19560D	BnaA02g29900D	BnaA05g04450D
BnaA02g27000D	BnaA03g20000D	BnaA02g30100D	BnaA05g05420D
BnaA02g27200D	BnaA03g20330D	BnaA02g30190D	BnaA05g05760D
BnaA02g27500D	BnaA03g20670D	BnaA02g30650D	BnaA05g06580D
BnaA02g27520D	BnaA03g21350D	BnaA02g30740D	BnaA05g06880D
BnaA02g27860D	BnaA03g21860D	BnaA02g31000D	BnaA05g07300D
BnaA02g27900D	BnaA03g23790D	BnaA02g31290D	BnaA05g07390D
BnaA02g27940D	BnaA03g24470D	BnaA02g31370D	BnaA05g08170D
BnaA02g28090D	BnaA03g25060D	BnaA02g32320D	BnaA05g08180D
BnaA02g28270D	BnaA03g25640D	BnaA02g32910D	BnaA05g08210D
BnaA02g28610D	BnaA03g25740D	BnaA02g32960D	BnaA05g09500D
BnaA02g28700D	BnaA03g26130D	BnaA02g33410D	BnaA05g12550D
BnaA02g28910D	BnaA03g26140D	BnaA02g33450D	BnaA05g13700D
BnaA02g29610D	BnaA03g26620D	BnaA02g33920D	BnaA05g13860D
BnaA02g29640D	BnaA03g26660D	BnaA02g34000D	BnaA05g16060D
BnaA02g30180D	BnaA03g27710D	BnaA02g34090D	BnaA05g16290D
BnaA02g30190D	BnaA03g29040D	BnaA02g34120D	BnaA05g16720D
BnaA02g30290D	BnaA03g29290D	BnaA02g34140D	BnaA05g17100D
BnaA02g30300D	BnaA03g32320D	BnaA02g34580D	BnaA05g17470D
BnaA02g32710D	BnaA03g34610D	BnaA02g34940D	BnaA05g18780D
BnaA02g32740D	BnaA03g34940D	BnaA02g34980D	BnaA05g19010D
BnaA02g33090D	BnaA03g35890D	BnaA02g35050D	BnaA05g19470D
BnaA02g33450D	BnaA03g36670D	BnaA02g35250D	BnaA05g19530D
BnaA02g33940D	BnaA03g36800D	BnaA02g35330D	BnaA05g19630D
BnaA02g34120D	BnaA03g36810D	BnaA02g35710D	BnaA05g20530D
BnaA02g34470D	BnaA03g36910D	BnaA02g35740D	BnaA05g20660D
BnaA02g34850D	BnaA03g38770D	BnaA02g35750D	BnaA05g20800D
BnaA02g34940D	BnaA03g40090D	BnaA02g35880D	BnaA05g21130D
BnaA02g35250D	BnaA03g40100D	BnaA02g36250D	BnaA05g21380D
BnaA02g35330D	BnaA03g41970D	BnaA03g00170D	BnaA05g21670D
BnaA02g35400D	BnaA03g42270D	BnaA03g00570D	BnaA05g21970D
BnaA02g35710D	BnaA03g42330D	BnaA03g00750D	BnaA05g22610D
BnaA02g35750D	BnaA03g42500D	BnaA03g01270D	BnaA05g23950D
BnaA02g35780D	BnaA03g42600D	BnaA03g01420D	BnaA05g24310D
BnaA02g35840D	BnaA03g42750D	BnaA03g01840D	BnaA05g24770D
BnaA02g35880D	BnaA03g43020D	BnaA03g01870D	BnaA05g24860D
BnaA02g36000D	BnaA03g43600D	BnaA03g02270D	BnaA05g25210D
BnaA02g36250D	BnaA03g43810D	BnaA03g02470D	BnaA05g25390D
BnaA02g36510D	BnaA03g44090D	BnaA03g02640D	BnaA05g25450D
BnaA02g36930D	BnaA03g44480D	BnaA03g03110D	BnaA05g26030D
BnaA02g36940D	BnaA03g44510D	BnaA03g03530D	BnaA05g26160D
BnaA02g36960D	BnaA03g44850D	BnaA03g03830D	BnaA05g26640D
BnaA02g37010D	BnaA03g44970D	BnaA03g04180D	BnaA05g26970D
BnaA02g37020D	BnaA03g45010D	BnaA03g04460D	BnaA05g27420D
BnaA02g37040D	BnaA03g45080D	BnaA03g04610D	BnaA05g27870D
BnaA02g37150D	BnaA03g45240D	BnaA03g04730D	BnaA05g28330D
BnaA03g01350D	BnaA03g45250D	BnaA03g04820D	BnaA05g28400D
BnaA03g01860D	BnaA03g45270D	BnaA03g05130D	BnaA05g28870D
BnaA03g02050D	BnaA03g45580D	BnaA03g05390D	BnaA05g28970D
BnaA03g02690D	BnaA03g45610D	BnaA03g05930D	BnaA05g30890D
BnaA03g04460D	BnaA03g45640D	BnaA03g06240D	BnaA05g31370D
BnaA03g04730D	BnaA03g45650D	BnaA03g06570D	BnaA05g33180D
BnaA03g04820D	BnaA03g46370D	BnaA03g06680D	BnaA05g33310D
BnaA03g05130D	BnaA03g47060D	BnaA03g07040D	BnaA05g34070D
BnaA03g07130D	BnaA03g47380D	BnaA03g07130D	BnaA05g34550D
BnaA03g07640D	BnaA03g48070D	BnaA03g07140D	BnaA05g34870D
BnaA03g09290D	BnaA03g48430D	BnaA03g07480D	BnaA05g35070D
BnaA03g09400D	BnaA03g48470D	BnaA03g08280D	BnaA05g35230D
BnaA03g10070D	BnaA03g48700D	BnaA03g08740D	BnaA05g35460D
BnaA03g10420D	BnaA03g48790D	BnaA03g09250D	BnaA05g37310D
BnaA03g12860D	BnaA03g49250D	BnaA03g09290D	BnaA06g00200D
BnaA03g13290D	BnaA03g51850D	BnaA03g09400D	BnaA06g00600D
BnaA03g13640D	BnaA03g52270D	BnaA03g09980D	BnaA06g00720D
BnaA03g13650D	BnaA03g53870D	BnaA03g10070D	BnaA06g01210D
BnaA03g14020D	BnaA03g53900D	BnaA03g10420D	BnaA06g01300D
BnaA03g14220D	BnaA03g54350D	BnaA03g10480D	BnaA06g01390D
BnaA03g14380D	BnaA03g54900D	BnaA03g11050D	BnaA06g01470D
BnaA03g14760D	BnaA03g54940D	BnaA03g11880D	BnaA06g01910D
BnaA03g15380D	BnaA03g54960D	BnaA03g11920D	BnaA06g02190D
BnaA03g15710D	BnaA03g55050D	BnaA03g11980D	BnaA06g03410D
BnaA03g15750D	BnaA03g55060D	BnaA03g12320D	BnaA06g03880D
BnaA03g15810D	BnaA03g55080D	BnaA03g12520D	BnaA06g04140D
BnaA03g16230D	BnaA03g55290D	BnaA03g12860D	BnaA06g04510D
BnaA03g16240D	BnaA03g55530D	BnaA03g13450D	BnaA06g04960D
BnaA03g16430D	BnaA03g55720D	BnaA03g13640D	BnaA06g06160D
BnaA03g18570D	BnaA03g55800D	BnaA03g13650D	BnaA06g06510D
BnaA03g18670D	BnaA03g55830D	BnaA03g13660D	BnaA06g07120D
BnaA03g18900D	BnaA03g55910D	BnaA03g13740D	BnaA06g07300D
BnaA03g18910D	BnaA03g55950D	BnaA03g14020D	BnaA06g08040D
BnaA03g19490D	BnaA03g57570D	BnaA03g14030D	BnaA06g08630D
BnaA03g20180D	BnaA03g58110D	BnaA03g14220D	BnaA06g08920D
BnaA03g20460D	BnaA03g59130D	BnaA03g14380D	BnaA06g09290D
BnaA03g20660D	BnaA03g59140D	BnaA03g14390D	BnaA06g09910D
BnaA03g20830D	BnaA03g59290D	BnaA03g14520D	BnaA06g09930D
BnaA03g21110D	BnaA03g59750D	BnaA03g14760D	BnaA06g10110D
BnaA03g21460D	BnaA03g59960D	BnaA03g15040D	BnaA06g10230D
BnaA03g22040D	BnaA03g60050D	BnaA03g15120D	BnaA06g11010D
BnaA03g22280D	BnaA04g00760D	BnaA03g15380D	BnaA06g12720D
BnaA03g22360D	BnaA04g01890D	BnaA03g15470D	BnaA06g13160D
BnaA03g22740D	BnaA04g01950D	BnaA03g15710D	BnaA06g14030D
BnaA03g22990D	BnaA04g02370D	BnaA03g15750D	BnaA06g14170D
BnaA03g23010D	BnaA04g04360D	BnaA03g15810D	BnaA06g14860D
BnaA03g24230D	BnaA04g05270D	BnaA03g15910D	BnaA06g15780D
BnaA03g24580D	BnaA04g05980D	BnaA03g16200D	BnaA06g15800D
BnaA03g24950D	BnaA04g06200D	BnaA03g16230D	BnaA06g22650D
BnaA03g25130D	BnaA04g06360D	BnaA03g16240D	BnaA06g23070D
BnaA03g25760D	BnaA04g06370D	BnaA03g16370D	BnaA06g23500D
BnaA03g26360D	BnaA04g06410D	BnaA03g16430D	BnaA06g23530D
BnaA03g26410D	BnaA04g06930D	BnaA03g17030D	BnaA06g23720D
BnaA03g26480D	BnaA04g07370D	BnaA03g17820D	BnaA06g24820D
BnaA03g26670D	BnaA04g07660D	BnaA03g18100D	BnaA06g26980D
BnaA03g26690D	BnaA04g09660D	BnaA03g18570D	BnaA06g27900D
BnaA03g26780D	BnaA04g10260D	BnaA03g18670D	BnaA06g29540D
BnaA03g26810D	BnaA04g12240D	BnaA03g18680D	BnaA06g29880D
BnaA03g26890D	BnaA04g12270D	BnaA03g18900D	BnaA06g30780D
BnaA03g27100D	BnaA04g12280D	BnaA03g18910D	BnaA06g32290D
BnaA03g27260D	BnaA04g12390D	BnaA03g19320D	BnaA06g33530D
BnaA03g27660D	BnaA04g12980D	BnaA03g19450D	BnaA06g35390D
BnaA03g28150D	BnaA04g13550D	BnaA03g19460D	BnaA06g35460D
BnaA03g28360D	BnaA04g14500D	BnaA03g19810D	BnaA06g35910D
BnaA03g28370D	BnaA04g17560D	BnaA03g20050D	BnaA06g36250D
BnaA03g30030D	BnaA04g18210D	BnaA03g20180D	BnaA06g36630D
BnaA03g31300D	BnaA04g18330D	BnaA03g21390D	BnaA06g36820D
BnaA03g31340D	BnaA04g20650D	BnaA03g21440D	BnaA06g36850D
BnaA03g31790D	BnaA04g21120D	BnaA03g21460D	BnaA06g37340D
BnaA03g31960D	BnaA04g21540D	BnaA03g22360D	BnaA06g38400D
BnaA03g32210D	BnaA04g21830D	BnaA03g22400D	BnaA06g39100D
BnaA03g33780D	BnaA04g22750D	BnaA03g22410D	BnaA06g39390D
BnaA03g33790D	BnaA04g23080D	BnaA03g22420D	BnaA06g39610D
BnaA03g34230D	BnaA04g23180D	BnaA03g22740D	BnaA06g39630D
BnaA03g34260D	BnaA04g23290D	BnaA03g22770D	BnaA06g39910D
BnaA03g34270D	BnaA04g23650D	BnaA03g22820D	BnaA06g39950D
BnaA03g35110D	BnaA04g23670D	BnaA03g23010D	BnaA06g40330D
BnaA03g35240D	BnaA04g23680D	BnaA03g23170D	BnaA07g01720D
BnaA03g35310D	BnaA04g24370D	BnaA03g23580D	BnaA07g02880D
BnaA03g35400D	BnaA04g25220D	BnaA03g23600D	BnaA07g03570D
BnaA03g35520D	BnaA04g25230D	BnaA03g23810D	BnaA07g05790D
BnaA03g35770D	BnaA04g25510D	BnaA03g24580D	BnaA07g06030D
BnaA03g35870D	BnaA04g26960D	BnaA03g25330D	BnaA07g06210D
BnaA03g37010D	BnaA04g27280D	BnaA03g25460D	BnaA07g09050D
BnaA03g37780D	BnaA04g27460D	BnaA03g25630D	BnaA07g09830D
BnaA03g37930D	BnaA04g29060D	BnaA03g25660D	BnaA07g12020D
BnaA03g38180D	BnaA05g00400D	BnaA03g25680D	BnaA07g12040D
BnaA03g38620D	BnaA05g00720D	BnaA03g25760D	BnaA07g12340D
BnaA03g39580D	BnaA05g00840D	BnaA03g26220D	BnaA07g12590D
BnaA03g39650D	BnaA05g01090D	BnaA03g26780D	BnaA07g13700D
BnaA03g39680D	BnaA05g01120D	BnaA03g27100D	BnaA07g13990D
BnaA03g40150D	BnaA05g01130D	BnaA03g27250D	BnaA07g14530D
BnaA03g40610D	BnaA05g01310D	BnaA03g28120D	BnaA07g14980D
BnaA03g40970D	BnaA05g01470D	BnaA03g28150D	BnaA07g16440D
BnaA03g40990D	BnaA05g01880D	BnaA03g29440D	BnaA07g17290D
BnaA03g41150D	BnaA05g01890D	BnaA03g29580D	BnaA07g18130D
BnaA03g41270D	BnaA05g01920D	BnaA03g29620D	BnaA07g19350D
BnaA03g42560D	BnaA05g02130D	BnaA03g29990D	BnaA07g19670D
BnaA03g42620D	BnaA05g02420D	BnaA03g30030D	BnaA07g21310D
BnaA03g42660D	BnaA05g02430D	BnaA03g31790D	BnaA07g21440D
BnaA03g42690D	BnaA05g03290D	BnaA03g31960D	BnaA07g21970D
BnaA03g42960D	BnaA05g03580D	BnaA03g32570D	BnaA07g22060D
BnaA03g43580D	BnaA05g04010D	BnaA03g32610D	BnaA07g22070D
BnaA03g43670D	BnaA05g04450D	BnaA03g33390D	BnaA07g22620D
BnaA03g43830D	BnaA05g05610D	BnaA03g33660D	BnaA07g22750D
BnaA03g43910D	BnaA05g05990D	BnaA03g33790D	BnaA07g25210D
BnaA03g43960D	BnaA05g06730D	BnaA03g33930D	BnaA07g25610D
BnaA03g44080D	BnaA05g06970D	BnaA03g34210D	BnaA07g27240D
BnaA03g44140D	BnaA05g07200D	BnaA03g34230D	BnaA07g27460D
BnaA03g44570D	BnaA05g07390D	BnaA03g34270D	BnaA07g27840D
BnaA03g45330D	BnaA05g07550D	BnaA03g34320D	BnaA07g28080D
BnaA03g46250D	BnaA05g08170D	BnaA03g34880D	BnaA07g28170D
BnaA03g46280D	BnaA05g11350D	BnaA03g34890D	BnaA07g28300D
BnaA03g46580D	BnaA05g11500D	BnaA03g35110D	BnaA07g29990D
BnaA03g46680D	BnaA05g11610D	BnaA03g35310D	BnaA07g31420D
BnaA03g46740D	BnaA05g12020D	BnaA03g35520D	BnaA07g31870D
BnaA03g46790D	BnaA05g12030D	BnaA03g35770D	BnaA07g32860D
BnaA03g47110D	BnaA05g12070D	BnaA03g35870D	BnaA07g33410D
BnaA03g47250D	BnaA05g12530D	BnaA03g35980D	BnaA07g33860D
BnaA03g47370D	BnaA05g12550D	BnaA03g36060D	BnaA07g33970D
BnaA03g47500D	BnaA05g12560D	BnaA03g36200D	BnaA07g34140D
BnaA03g47560D	BnaA05g12700D	BnaA03g36890D	BnaA07g34440D
BnaA03g47580D	BnaA05g12980D	BnaA03g36980D	BnaA07g34660D
BnaA03g47610D	BnaA05g13060D	BnaA03g37010D	BnaA07g35330D
BnaA03g47930D	BnaA05g13680D	BnaA03g37730D	BnaA07g35640D
BnaA03g47940D	BnaA05g13700D	BnaA03g38180D	BnaA07g35780D
BnaA03g47980D	BnaA05g13900D	BnaA03g38210D	BnaA07g36440D
BnaA03g48270D	BnaA05g14060D	BnaA03g38380D	BnaA07g37370D
BnaA03g48300D	BnaA05g14130D	BnaA03g38750D	BnaA07g37560D
BnaA03g48320D	BnaA05g14490D	BnaA03g38920D	BnaA07g37570D
BnaA03g48750D	BnaA05g15130D	BnaA03g38930D	BnaA07g38110D
BnaA03g48900D	BnaA05g15620D	BnaA03g39450D	BnaA07g38270D
BnaA03g48950D	BnaA05g15960D	BnaA03g39580D	BnaA07g38610D
BnaA03g49130D	BnaA05g15980D	BnaA03g39860D	BnaA08g00140D
BnaA03g49320D	BnaA05g16720D	BnaA03g40020D	BnaA08g00970D
BnaA03g49530D	BnaA05g17000D	BnaA03g40290D	BnaA08g02830D
BnaA03g49840D	BnaA05g18830D	BnaA03g40330D	BnaA08g03050D
BnaA03g49880D	BnaA05g19010D	BnaA03g40380D	BnaA08g04080D
BnaA03g50060D	BnaA05g19470D	BnaA03g40690D	BnaA08g04590D
BnaA03g50100D	BnaA05g19480D	BnaA03g40990D	BnaA08g05660D
BnaA03g50310D	BnaA05g19580D	BnaA03g41360D	BnaA08g05680D
BnaA03g50320D	BnaA05g19630D	BnaA03g41510D	BnaA08g06130D
BnaA03g50740D	BnaA05g19740D	BnaA03g42110D	BnaA08g06520D
BnaA03g50810D	BnaA05g20700D	BnaA03g42350D	BnaA08g07440D
BnaA03g51150D	BnaA05g20730D	BnaA03g42360D	BnaA08g08140D
BnaA03g51320D	BnaA05g20800D	BnaA03g42560D	BnaA08g10640D
BnaA03g51720D	BnaA05g21000D	BnaA03g42880D	BnaA08g10870D
BnaA03g51890D	BnaA05g21380D	BnaA03g43160D	BnaA08g11880D
BnaA03g51900D	BnaA05g22260D	BnaA03g43490D	BnaA08g11940D
BnaA03g52000D	BnaA05g24430D	BnaA03g43530D	BnaA08g14270D
BnaA03g52140D	BnaA05g24540D	BnaA03g43580D	BnaA08g14520D
BnaA03g52350D	BnaA05g24640D	BnaA03g43670D	BnaA08g14560D
BnaA03g52390D	BnaA05g24690D	BnaA03g43830D	BnaA08g16110D
BnaA03g52520D	BnaA05g24740D	BnaA03g43960D	BnaA08g16920D
BnaA03g52660D	BnaA05g24860D	BnaA03g44570D	BnaA08g16990D
BnaA03g52830D	BnaA05g24900D	BnaA03g44630D	BnaA08g17300D
BnaA03g52880D	BnaA05g25210D	BnaA03g44820D	BnaA08g18130D
BnaA03g52970D	BnaA05g25330D	BnaA03g45000D	BnaA08g18220D
BnaA03g53270D	BnaA05g26030D	BnaA03g45040D	BnaA08g18480D
BnaA03g53320D	BnaA05g26040D	BnaA03g45530D	BnaA08g19990D
BnaA03g53860D	BnaA05g26420D	BnaA03g46010D	BnaA08g20020D
BnaA03g53920D	BnaA05g26640D	BnaA03g46280D	BnaA08g22090D
BnaA03g54060D	BnaA05g27580D	BnaA03g46540D	BnaA08g22290D
BnaA03g54180D	BnaA05g28590D	BnaA03g47250D	BnaA08g22770D
BnaA03g54270D	BnaA05g28970D	BnaA03g48270D	BnaA08g22970D
BnaA03g54330D	BnaA05g29070D	BnaA03g48640D	BnaA08g26540D
BnaA03g54420D	BnaA05g29350D	BnaA03g48730D	BnaA08g27110D
BnaA03g55150D	BnaA05g31370D	BnaA03g48740D	BnaA08g27400D
BnaA03g55610D	BnaA05g34550D	BnaA03g48750D	BnaA08g28420D
BnaA03g55670D	BnaA05g34870D	BnaA03g49240D	BnaA08g28790D
BnaA03g55860D	BnaA05g35230D	BnaA03g50060D	BnaA08g30590D
BnaA03g55990D	BnaA05g35460D	BnaA03g50070D	BnaA08g31650D
BnaA03g56140D	BnaA05g35770D	BnaA03g50100D	BnaA09g00380D
BnaA03g56550D	BnaA05g36230D	BnaA03g50170D	BnaA09g01250D
BnaA03g57310D	BnaA05g36630D	BnaA03g50190D	BnaA09g02190D
BnaA03g57830D	BnaA05g36810D	BnaA03g50310D	BnaA09g03190D
BnaA03g58890D	BnaA06g00040D	BnaA03g50330D	BnaA09g03550D
BnaA03g58940D	BnaA06g00610D	BnaA03g50740D	BnaA09g04280D
BnaA03g59800D	BnaA06g00620D	BnaA03g50800D	BnaA09g04470D
BnaA03g60150D	BnaA06g01210D	BnaA03g50900D	BnaA09g04500D
BnaA03g60380D	BnaA06g01410D	BnaA03g51100D	BnaA09g04610D
BnaA03g60550D	BnaA06g01470D	BnaA03g51320D	BnaA09g04780D
BnaA04g01520D	BnaA06g01790D	BnaA03g51590D	BnaA09g04980D
BnaA04g01530D	BnaA06g02010D	BnaA03g51890D	BnaA09g05090D
BnaA04g01660D	BnaA06g02480D	BnaA03g51900D	BnaA09g05670D
BnaA04g02290D	BnaA06g02730D	BnaA03g52510D	BnaA09g05710D
BnaA04g02490D	BnaA06g03190D	BnaA03g52830D	BnaA09g06120D
BnaA04g02800D	BnaA06g03880D	BnaA03g52930D	BnaA09g06500D
BnaA04g03540D	BnaA06g05530D	BnaA03g53270D	BnaA09g06880D
BnaA04g03610D	BnaA06g06300D	BnaA03g53320D	BnaA09g07820D
BnaA04g03990D	BnaA06g07130D	BnaA03g53440D	BnaA09g09780D
BnaA04g04000D	BnaA06g07310D	BnaA03g53450D	BnaA09g11640D
BnaA04g04110D	BnaA06g07330D	BnaA03g53470D	BnaA09g11970D
BnaA04g04140D	BnaA06g10110D	BnaA03g53590D	BnaA09g11980D
BnaA04g04350D	BnaA06g11220D	BnaA03g53600D	BnaA09g12210D
BnaA04g04400D	BnaA06g13160D	BnaA03g53960D	BnaA09g12280D
BnaA04g04420D	BnaA06g15780D	BnaA03g54060D	BnaA09g12760D
BnaA04g04650D	BnaA06g15800D	BnaA03g54130D	BnaA09g14900D
BnaA04g05470D	BnaA06g16300D	BnaA03g55230D	BnaA09g15080D
BnaA04g05490D	BnaA06g17910D	BnaA03g55280D	BnaA09g15160D
BnaA04g05910D	BnaA06g18110D	BnaA03g55320D	BnaA09g15210D
BnaA04g06030D	BnaA06g18900D	BnaA03g55600D	BnaA09g15690D
BnaA04g07320D	BnaA06g21130D	BnaA03g55610D	BnaA09g16930D
BnaA04g07520D	BnaA06g21330D	BnaA03g55630D	BnaA09g18160D
BnaA04g08230D	BnaA06g22710D	BnaA03g55860D	BnaA09g20080D
BnaA04g08740D	BnaA06g23070D	BnaA03g55990D	BnaA09g20370D
BnaA04g08970D	BnaA06g23320D	BnaA03g56180D	BnaA09g20660D
BnaA04g09500D	BnaA06g26980D	BnaA03g56550D	BnaA09g21590D
BnaA04g10500D	BnaA06g27180D	BnaA03g57310D	BnaA09g24470D
BnaA04g11290D	BnaA06g27350D	BnaA03g58040D	BnaA09g26500D
BnaA04g12670D	BnaA06g28860D	BnaA03g60150D	BnaA09g28510D
BnaA04g13280D	BnaA06g29480D	BnaA04g00030D	BnaA09g28890D
BnaA04g13850D	BnaA06g32030D	BnaA04g00590D	BnaA09g29240D
BnaA04g14070D	BnaA06g33530D	BnaA04g00600D	BnaA09g29380D
BnaA04g14770D	BnaA06g36250D	BnaA04g00840D	BnaA09g30040D
BnaA04g15490D	BnaA06g36630D	BnaA04g01660D	BnaA09g30600D
BnaA04g15600D	BnaA06g36820D	BnaA04g02340D	BnaA09g31940D
BnaA04g16080D	BnaA06g37780D	BnaA04g02380D	BnaA09g32410D
BnaA04g16210D	BnaA06g37970D	BnaA04g02760D	BnaA09g32500D
BnaA04g17200D	BnaA06g38160D	BnaA04g02800D	BnaA09g33130D
BnaA04g18350D	BnaA06g38400D	BnaA04g03270D	BnaA09g33150D
BnaA04g18440D	BnaA06g39910D	BnaA04g03610D	BnaA09g34600D
BnaA04g18590D	BnaA07g02300D	BnaA04g04400D	BnaA09g37600D
BnaA04g18600D	BnaA07g02880D	BnaA04g04420D	BnaA09g37710D
BnaA04g20030D	BnaA07g03570D	BnaA04g04650D	BnaA09g38190D
BnaA04g20290D	BnaA07g03990D	BnaA04g05180D	BnaA09g38470D
BnaA04g20360D	BnaA07g04160D	BnaA04g05370D	BnaA09g39200D
BnaA04g20450D	BnaA07g04870D	BnaA04g05410D	BnaA09g39240D
BnaA04g20720D	BnaA07g05380D	BnaA04g05420D	BnaA09g39650D
BnaA04g20950D	BnaA07g05600D	BnaA04g05430D	BnaA09g41100D
BnaA04g21700D	BnaA07g05740D	BnaA04g05470D	BnaA09g41170D
BnaA04g22040D	BnaA07g05890D	BnaA04g05850D	BnaA09g41960D
BnaA04g22150D	BnaA07g06030D	BnaA04g06030D	BnaA09g43070D
BnaA04g23250D	BnaA07g06380D	BnaA04g07430D	BnaA09g45710D
BnaA04g23720D	BnaA07g08630D	BnaA04g07520D	BnaA09g46830D
BnaA04g24110D	BnaA07g09830D	BnaA04g07790D	BnaA09g47340D
BnaA04g24330D	BnaA07g10110D	BnaA04g08230D	BnaA09g47380D
BnaA04g24420D	BnaA07g10200D	BnaA04g08270D	BnaA09g47440D
BnaA04g24450D	BnaA07g11050D	BnaA04g08480D	BnaA09g48030D
BnaA04g25900D	BnaA07g11830D	BnaA04g08970D	BnaA09g48220D
BnaA04g26780D	BnaA07g13990D	BnaA04g09200D	BnaA09g49530D
BnaA04g27730D	BnaA07g14190D	BnaA04g09500D	BnaA09g50540D
BnaA04g27920D	BnaA07g14440D	BnaA04g09510D	BnaA09g51890D
BnaA04g28030D	BnaA07g14600D	BnaA04g10500D	BnaA09g52710D
BnaA04g29140D	BnaA07g14940D	BnaA04g10840D	BnaA09g53100D
BnaA04g29320D	BnaA07g15050D	BnaA04g11150D	BnaA09g53810D
BnaA04g29490D	BnaA07g17890D	BnaA04g11170D	BnaA09g55900D
BnaA05g00750D	BnaA07g19440D	BnaA04g11180D	BnaA10g00540D
BnaA05g00790D	BnaA07g20290D	BnaA04g12880D	BnaA10g01800D
BnaA05g01250D	BnaA07g20310D	BnaA04g12950D	BnaA10g01900D
BnaA05g01350D	BnaA07g20400D	BnaA04g13540D	BnaA10g03990D
BnaA05g01480D	BnaA07g20560D	BnaA04g13890D	BnaA10g04190D
BnaA05g01590D	BnaA07g20740D	BnaA04g13900D	BnaA10g04420D
BnaA05g01600D	BnaA07g20750D	BnaA04g13920D	BnaA10g04680D
BnaA05g02030D	BnaA07g20840D	BnaA04g14060D	BnaA10g04730D
BnaA05g02040D	BnaA07g20960D	BnaA04g14070D	BnaA10g07760D
BnaA05g02550D	BnaA07g21310D	BnaA04g14430D	BnaA10g08630D
BnaA05g02610D	BnaA07g22580D	BnaA04g14770D	BnaA10g09270D
BnaA05g03210D	BnaA07g22620D	BnaA04g14880D	BnaA10g09800D
BnaA05g03360D	BnaA07g23190D	BnaA04g15090D	BnaA10g10380D
BnaA05g03790D	BnaA07g23260D	BnaA04g15350D	BnaA10g11480D
BnaA05g04150D	BnaA07g24390D	BnaA04g15600D	BnaA10g11760D
BnaA05g04220D	BnaA07g26970D	BnaA04g15790D	BnaA10g14320D
BnaA05g04550D	BnaA07g27840D	BnaA04g16900D	BnaA10g14370D
BnaA05g04610D	BnaA07g28400D	BnaA04g16910D	BnaA10g14500D
BnaA05g05120D	BnaA07g31420D	BnaA04g16920D	BnaA10g15220D
BnaA05g05390D	BnaA07g35330D	BnaA04g17200D	BnaA10g15350D
BnaA05g05930D	BnaA07g35360D	BnaA04g17210D	BnaA10g16680D
BnaA05g06400D	BnaA07g35660D	BnaA04g17580D	BnaA10g16940D
BnaA05g06520D	BnaA07g35780D	BnaA04g17700D	BnaA10g17020D
BnaA05g06850D	BnaA07g35880D	BnaA04g18340D	BnaA10g17240D
BnaA05g06870D	BnaA07g36760D	BnaA04g18440D	BnaA10g17650D
BnaA05g07460D	BnaA07g36910D	BnaA04g18590D	BnaA10g18120D
BnaA05g07960D	BnaA07g37560D	BnaA04g18600D	BnaA10g18360D
BnaA05g07970D	BnaA07g38040D	BnaA04g19600D	BnaA10g18600D
BnaA05g08300D	BnaA07g38350D	BnaA04g20290D	BnaA10g18730D
BnaA05g08640D	BnaA07g38400D	BnaA04g20340D	BnaA10g18930D
BnaA05g08660D	BnaA07g38410D	BnaA04g20360D	BnaA10g19410D
BnaA05g08950D	BnaA07g38460D	BnaA04g20720D	BnaA10g19670D
BnaA05g09030D	BnaA08g00140D	BnaA04g20950D	BnaA10g19690D
BnaA05g09330D	BnaA08g00970D	BnaA04g21410D	BnaA10g20400D
BnaA05g09390D	BnaA08g02770D	BnaA04g21510D	BnaA10g20610D
BnaA05g09780D	BnaA08g02830D	BnaA04g21700D	BnaA10g21470D
BnaA05g10240D	BnaA08g02840D	BnaA04g22040D	BnaA10g22450D
BnaA05g10570D	BnaA08g02930D	BnaA04g22430D	BnaA10g22670D
BnaA05g10620D	BnaA08g04080D	BnaA04g22680D	BnaA10g23330D
BnaA05g10680D	BnaA08g04230D	BnaA04g23660D	BnaA10g23900D
BnaA05g10700D	BnaA08g04720D	BnaA04g23880D	BnaA10g24090D
BnaA05g10830D	BnaA08g05620D	BnaA04g23920D	BnaA10g24610D
BnaA05g11340D	BnaA08g05680D	BnaA04g23960D	BnaA10g24720D
BnaA05g11710D	BnaA08g06520D	BnaA04g24100D	BnaA10g24770D
BnaA05g11860D	BnaA08g07620D	BnaA04g24110D	BnaA10g25110D
BnaA05g12320D	BnaA08g07820D	BnaA04g24420D	BnaA10g25120D
BnaA05g12330D	BnaA08g07970D	BnaA04g24650D	BnaA10g25490D
BnaA05g12340D	BnaA08g08670D	BnaA04g25000D	BnaA10g25710D
BnaA05g12840D	BnaA08g08750D	BnaA04g25900D	BnaA10g26010D
BnaA05g13050D	BnaA08g14490D	BnaA04g26250D	BnaA10g26870D
BnaA05g13100D	BnaA08g14520D	BnaA04g26410D	BnaA10g28060D
BnaA05g14050D	BnaA08g15530D	BnaA04g26420D	BnaA10g28570D
BnaA05g14180D	BnaA08g15610D	BnaA04g26740D	BnaA10g28590D
BnaA05g14420D	BnaA08g15680D	BnaA04g26970D	BnaA10g28910D
BnaA05g14840D	BnaA08g16660D	BnaA04g27010D	BnaA10g29560D
BnaA05g15260D	BnaA08g16840D	BnaA04g27220D	BnaA10g30200D
BnaA05g15290D	BnaA08g17920D	BnaA04g27560D	BnaAnng00260D
BnaA05g15380D	BnaA08g18480D	BnaA04g27710D	BnaAnng00540D
BnaA05g15870D	BnaA08g19430D	BnaA04g28130D	BnaAnng01310D
BnaA05g16320D	BnaA08g20880D	BnaA04g28680D	BnaAnng02190D
BnaA05g16340D	BnaA08g23300D	BnaA04g28860D	BnaAnng02890D
BnaA05g16460D	BnaA08g23540D	BnaA04g29140D	BnaAnng02940D
BnaA05g18710D	BnaA08g23710D	BnaA04g29670D	BnaAnng02990D
BnaA05g19210D	BnaA08g23750D	BnaA05g00520D	BnaAnng03730D
BnaA05g19450D	BnaA08g24250D	BnaA05g00790D	BnaAnng04910D
BnaA05g20390D	BnaA08g24550D	BnaA05g01070D	BnaAnng06570D
BnaA05g20480D	BnaA08g26180D	BnaA05g01100D	BnaAnng07150D
BnaA05g20490D	BnaA08g26210D	BnaA05g01240D	BnaAnng07650D
BnaA05g20510D	BnaA08g26490D	BnaA05g01250D	BnaAnng08260D
BnaA05g20940D	BnaA08g26500D	BnaA05g01260D	BnaAnng08630D
BnaA05g20950D	BnaA08g26540D	BnaA05g01330D	BnaAnng08930D
BnaA05g21030D	BnaA08g26910D	BnaA05g01350D	BnaAnng09400D
BnaA05g21170D	BnaA08g27770D	BnaA05g01480D	BnaAnng11940D
BnaA05g21180D	BnaA08g27820D	BnaA05g01580D	BnaAnng14710D
BnaA05g21460D	BnaA08g27840D	BnaA05g01590D	BnaAnng15340D
BnaA05g21770D	BnaA08g27880D	BnaA05g01740D	BnaAnng16550D
BnaA05g21820D	BnaA08g28060D	BnaA05g02030D	BnaAnng19120D
BnaA05g22080D	BnaA08g28250D	BnaA05g02290D	BnaAnng19830D
BnaA05g22270D	BnaA08g28420D	BnaA05g02300D	BnaAnng20970D
BnaA05g22360D	BnaA08g28630D	BnaA05g02840D	BnaAnng21660D
BnaA05g22470D	BnaA09g00770D	BnaA05g03850D	BnaAnng22720D
BnaA05g24010D	BnaA09g01710D	BnaA05g04070D	BnaAnng24180D
BnaA05g24230D	BnaA09g02390D	BnaA05g04150D	BnaAnng24480D
BnaA05g24390D	BnaA09g02410D	BnaA05g04400D	BnaAnng25390D
BnaA05g24420D	BnaA09g02480D	BnaA05g04550D	BnaAnng25400D
BnaA05g25030D	BnaA09g02640D	BnaA05g05350D	BnaAnng26170D
BnaA05g25410D	BnaA09g03190D	BnaA05g05390D	BnaAnng26270D
BnaA05g25660D	BnaA09g04500D	BnaA05g05550D	BnaAnng26550D
BnaA05g25670D	BnaA09g04840D	BnaA05g05590D	BnaAnng27090D
BnaA05g26020D	BnaA09g04980D	BnaA05g05930D	BnaAnng29080D
BnaA05g26150D	BnaA09g05480D	BnaA05g06080D	BnaAnng29170D
BnaA05g26440D	BnaA09g05710D	BnaA05g06310D	BnaAnng29770D
BnaA05g26520D	BnaA09g06020D	BnaA05g06450D	BnaAnng30640D
BnaA05g26660D	BnaA09g06500D	BnaA05g06810D	BnaAnng30680D
BnaA05g27040D	BnaA09g07820D	BnaA05g07070D	BnaAnng31500D
BnaA05g27280D	BnaA09g09590D	BnaA05g07450D	BnaAnng31970D
BnaA05g27530D	BnaA09g12210D	BnaA05g08250D	BnaAnng32210D
BnaA05g27550D	BnaA09g12650D	BnaA05g08660D	BnaAnng33460D
BnaA05g27660D	BnaA09g14900D	BnaA05g08950D	BnaAnng34660D
BnaA05g27720D	BnaA09g15090D	BnaA05g09030D	BnaAnng37980D
BnaA05g27840D	BnaA09g17640D	BnaA05g09330D	BnaAnng38380D
BnaA05g27990D	BnaA09g17910D	BnaA05g10490D	BnaAnng38450D
BnaA05g28110D	BnaA09g20080D	BnaA05g10550D	BnaAnng38500D
BnaA05g28460D	BnaA09g20370D	BnaA05g10560D	BnaAnng39070D
BnaA05g28510D	BnaA09g20660D	BnaA05g10680D	BnaAnng39690D
BnaA05g28580D	BnaA09g22880D	BnaA05g10700D	BnaAnng39990D
BnaA05g29500D	BnaA09g24110D	BnaA05g11370D	BnaAnng41910D
BnaA05g29510D	BnaA09g28890D	BnaA05g12320D	BnaAnng42000D
BnaA05g30170D	BnaA09g30050D	BnaA05g12330D	BnaC01g00610D
BnaA05g30550D	BnaA09g31350D	BnaA05g12340D	BnaC01g00680D
BnaA05g31380D	BnaA09g31780D	BnaA05g12840D	BnaC01g01330D
BnaA05g31410D	BnaA09g32410D	BnaA05g13800D	BnaC01g01490D
BnaA05g31720D	BnaA09g32520D	BnaA05g14100D	BnaC01g02230D
BnaA05g31730D	BnaA09g33150D	BnaA05g14120D	BnaC01g02400D
BnaA05g32420D	BnaA09g33440D	BnaA05g14140D	BnaC01g04250D
BnaA05g32510D	BnaA09g36850D	BnaA05g14440D	BnaC01g04330D
BnaA05g32780D	BnaA09g37030D	BnaA05g14600D	BnaC01g04530D
BnaA05g33230D	BnaA09g37590D	BnaA05g15170D	BnaC01g05190D
BnaA05g33370D	BnaA09g37600D	BnaA05g17210D	BnaC01g08820D
BnaA05g33470D	BnaA09g39650D	BnaA05g17330D	BnaC01g09940D
BnaA05g33490D	BnaA09g39740D	BnaA05g18280D	BnaC01g10370D
BnaA05g33510D	BnaA09g40720D	BnaA05g18660D	BnaC01g11550D
BnaA05g33520D	BnaA09g41170D	BnaA05g18750D	BnaC01g11810D
BnaA05g33530D	BnaA09g41960D	BnaA05g19210D	BnaC01g12630D
BnaA05g33540D	BnaA09g42030D	BnaA05g19250D	BnaC01g13420D
BnaA05g33820D	BnaA09g43240D	BnaA05g19900D	BnaC01g14980D
BnaA05g34110D	BnaA09g43980D	BnaA05g20480D	BnaC01g15130D
BnaA05g34120D	BnaA09g45090D	BnaA05g20490D	BnaC01g15520D
BnaA05g34130D	BnaA09g45890D	BnaA05g20550D	BnaC01g17020D
BnaA05g34190D	BnaA09g47340D	BnaA05g21030D	BnaC01g17610D
BnaA05g34460D	BnaA09g48220D	BnaA05g21110D	BnaC01g17990D
BnaA05g34850D	BnaA09g49100D	BnaA05g21180D	BnaC01g18020D
BnaA05g34930D	BnaA09g50090D	BnaA05g21450D	BnaC01g18190D
BnaA05g35470D	BnaA09g50540D	BnaA05g22170D	BnaC01g20750D
BnaA05g36550D	BnaA09g50830D	BnaA05g22270D	BnaC01g20780D
BnaA05g36600D	BnaA09g52060D	BnaA05g22360D	BnaC01g21080D
BnaA05g36800D	BnaA09g54700D	BnaA05g22470D	BnaC01g21190D
BnaA05g37500D	BnaA09g55490D	BnaA05g22760D	BnaC01g21880D
BnaA06g00560D	BnaA10g00540D	BnaA05g23260D	BnaC01g22250D
BnaA06g00880D	BnaA10g00750D	BnaA05g24030D	BnaC01g22480D
BnaA06g00980D	BnaA10g01090D	BnaA05g24070D	BnaC01g22890D
BnaA06g01270D	BnaA10g01910D	BnaA05g24100D	BnaC01g22910D
BnaA06g01980D	BnaA10g02720D	BnaA05g24390D	BnaC01g30400D
BnaA06g02440D	BnaA10g03010D	BnaA05g25030D	BnaC01g30760D
BnaA06g02800D	BnaA10g03440D	BnaA05g25260D	BnaC01g31210D
BnaA06g02940D	BnaA10g03730D	BnaA05g25660D	BnaC01g31300D
BnaA06g04160D	BnaA10g03840D	BnaA05g25870D	BnaC01g31890D
BnaA06g05010D	BnaA10g03900D	BnaA05g26090D	BnaC01g32860D
BnaA06g05490D	BnaA10g03990D	BnaA05g26220D	BnaC01g35480D
BnaA06g05880D	BnaA10g04190D	BnaA05g26470D	BnaC01g35600D
BnaA06g05970D	BnaA10g04210D	BnaA05g26520D	BnaC01g36460D
BnaA06g06040D	BnaA10g04300D	BnaA05g26720D	BnaC01g36660D
BnaA06g06420D	BnaA10g04490D	BnaA05g26870D	BnaC01g36670D
BnaA06g06660D	BnaA10g06370D	BnaA05g27260D	BnaC01g37250D
BnaA06g07180D	BnaA10g06550D	BnaA05g27280D	BnaC01g38170D
BnaA06g07620D	BnaA10g06780D	BnaA05g27380D	BnaC01g38480D
BnaA06g07630D	BnaA10g06790D	BnaA05g27660D	BnaC01g38510D
BnaA06g08400D	BnaA10g06850D	BnaA05g27680D	BnaC01g38540D
BnaA06g09200D	BnaA10g07000D	BnaA05g27720D	BnaC01g38800D
BnaA06g09320D	BnaA10g07210D	BnaA05g27930D	BnaC01g39170D
BnaA06g10140D	BnaA10g07360D	BnaA05g27990D	BnaC01g41270D
BnaA06g11010D	BnaA10g08020D	BnaA05g28120D	BnaC01g41850D
BnaA06g11400D	BnaA10g08590D	BnaA05g28580D	BnaC01g43340D
BnaA06g11460D	BnaA10g08960D	BnaA05g28640D	BnaC02g00130D
BnaA06g11470D	BnaA10g09200D	BnaA05g28720D	BnaC02g00230D
BnaA06g12100D	BnaA10g09420D	BnaA05g29310D	BnaC02g00440D
BnaA06g12200D	BnaA10g09610D	BnaA05g29500D	BnaC02g01480D
BnaA06g12810D	BnaA10g09820D	BnaA05g29510D	BnaC02g01960D
BnaA06g12890D	BnaA10g10200D	BnaA05g29730D	BnaC02g03940D
BnaA06g12970D	BnaA10g10500D	BnaA05g30170D	BnaC02g04300D
BnaA06g13080D	BnaA10g10940D	BnaA05g30650D	BnaC02g04830D
BnaA06g13250D	BnaA10g11190D	BnaA05g30800D	BnaC02g05010D
BnaA06g13920D	BnaA10g11940D	BnaA05g30860D	BnaC02g05070D
BnaA06g13930D	BnaA10g12250D	BnaA05g31010D	BnaC02g05090D
BnaA06g14200D	BnaA10g12840D	BnaA05g31380D	BnaC02g05920D
BnaA06g14210D	BnaA10g12870D	BnaA05g31410D	BnaC02g06130D
BnaA06g14360D	BnaA10g13270D	BnaA05g31420D	BnaC02g07500D
BnaA06g14870D	BnaA10g13300D	BnaA05g31720D	BnaC02g07850D
BnaA06g14910D	BnaA10g14250D	BnaA05g31730D	BnaC02g10050D
BnaA06g14920D	BnaA10g14320D	BnaA05g31870D	BnaC02g10510D
BnaA06g15000D	BnaA10g14530D	BnaA05g31960D	BnaC02g11750D
BnaA06g15010D	BnaA10g14660D	BnaA05g32510D	BnaC02g12160D
BnaA06g15130D	BnaA10g14710D	BnaA05g33370D	BnaC02g16560D
BnaA06g15270D	BnaA10g14990D	BnaA05g33470D	BnaC02g16670D
BnaA06g15390D	BnaA10g15370D	BnaA05g33520D	BnaC02g17500D
BnaA06g15610D	BnaA10g15590D	BnaA05g34130D	BnaC02g20410D
BnaA06g15690D	BnaA10g15690D	BnaA05g34270D	BnaC02g20580D
BnaA06g15870D	BnaA10g16130D	BnaA05g34540D	BnaC02g20830D
BnaA06g16060D	BnaA10g16300D	BnaA05g34850D	BnaC02g21490D
BnaA06g16150D	BnaA10g16740D	BnaA05g35860D	BnaC02g23750D
BnaA06g16470D	BnaA10g17650D	BnaA05g36550D	BnaC02g30620D
BnaA06g17320D	BnaA10g18730D	BnaA06g00380D	BnaC02g34050D
BnaA06g17960D	BnaA10g18930D	BnaA06g00630D	BnaC02g34260D
BnaA06g18530D	BnaA10g19670D	BnaA06g00690D	BnaC02g34510D
BnaA06g19120D	BnaA10g21200D	BnaA06g00960D	BnaC02g35940D
BnaA06g19610D	BnaA10g22670D	BnaA06g01590D	BnaC02g37450D
BnaA06g20630D	BnaA10g22760D	BnaA06g01730D	BnaC02g38190D
BnaA06g21030D	BnaA10g23590D	BnaA06g02010D	BnaC02g38400D
BnaA06g21090D	BnaA10g23900D	BnaA06g02230D	BnaC02g38780D
BnaA06g21560D	BnaA10g24290D	BnaA06g02800D	BnaC02g41100D
BnaA06g21800D	BnaA10g24610D	BnaA06g03060D	BnaC02g41390D
BnaA06g22030D	BnaA10g24720D	BnaA06g03360D	BnaC02g41550D
BnaA06g22060D	BnaA10g24730D	BnaA06g04160D	BnaC02g41820D
BnaA06g22070D	BnaA10g24980D	BnaA06g04280D	BnaC02g42580D
BnaA06g22170D	BnaA10g25110D	BnaA06g04370D	BnaC02g42920D
BnaA06g22900D	BnaA10g26290D	BnaA06g04560D	BnaC02g43120D
BnaA06g23430D	BnaA10g26350D	BnaA06g05180D	BnaC02g43300D
BnaA06g23600D	BnaA10g28190D	BnaA06g05210D	BnaC02g43580D
BnaA06g23800D	BnaA10g28210D	BnaA06g05490D	BnaC02g43770D
BnaA06g23830D	BnaA10g28580D	BnaA06g05790D	BnaC02g43800D
BnaA06g23950D	BnaA10g28780D	BnaA06g05880D	BnaC02g44480D
BnaA06g24530D	BnaA10g28790D	BnaA06g06960D	BnaC02g45000D
BnaA06g25680D	BnaA10g29250D	BnaA06g06970D	BnaC02g45380D
BnaA06g26640D	BnaA10g29560D	BnaA06g06990D	BnaC02g46700D
BnaA06g27410D	BnaAnng00510D	BnaA06g07050D	BnaC02g48700D
BnaA06g28020D	BnaAnng02940D	BnaA06g07180D	BnaC03g01280D
BnaA06g28070D	BnaAnng04390D	BnaA06g07800D	BnaC03g03860D
BnaA06g28780D	BnaAnng04700D	BnaA06g08400D	BnaC03g06040D
BnaA06g28990D	BnaAnng04710D	BnaA06g09120D	BnaC03g08250D
BnaA06g29000D	BnaAnng04740D	BnaA06g09200D	BnaC03g08610D
BnaA06g29170D	BnaAnng04760D	BnaA06g09320D	BnaC03g10190D
BnaA06g30020D	BnaAnng04850D	BnaA06g09520D	BnaC03g10210D
BnaA06g30050D	BnaAnng04870D	BnaA06g09620D	BnaC03g12620D
BnaA06g30060D	BnaAnng04900D	BnaA06g09760D	BnaC03g13410D
BnaA06g31630D	BnaAnng04910D	BnaA06g09800D	BnaC03g14540D
BnaA06g31740D	BnaAnng04960D	BnaA06g09880D	BnaC03g17040D
BnaA06g32510D	BnaAnng05010D	BnaA06g09900D	BnaC03g17110D
BnaA06g33670D	BnaAnng05100D	BnaA06g10140D	BnaC03g20930D
BnaA06g34330D	BnaAnng05110D	BnaA06g10150D	BnaC03g20950D
BnaA06g34480D	BnaAnng06640D	BnaA06g10400D	BnaC03g21050D
BnaA06g34700D	BnaAnng06690D	BnaA06g11200D	BnaC03g22210D
BnaA06g35100D	BnaAnng06800D	BnaA06g11340D	BnaC03g22340D
BnaA06g35120D	BnaAnng06810D	BnaA06g11390D	BnaC03g22450D
BnaA06g35980D	BnaAnng09400D	BnaA06g11420D	BnaC03g23020D
BnaA06g36830D	BnaAnng11430D	BnaA06g11460D	BnaC03g23610D
BnaA06g37520D	BnaAnng11450D	BnaA06g11470D	BnaC03g23960D
BnaA06g38470D	BnaAnng11460D	BnaA06g11630D	BnaC03g25480D
BnaA06g38550D	BnaAnng11470D	BnaA06g11860D	BnaC03g26060D
BnaA06g38950D	BnaAnng11490D	BnaA06g12200D	BnaC03g26490D
BnaA06g39010D	BnaAnng11530D	BnaA06g12450D	BnaC03g26940D
BnaA06g39660D	BnaAnng12480D	BnaA06g12490D	BnaC03g28700D
BnaA06g39670D	BnaAnng15290D	BnaA06g12810D	BnaC03g29330D
BnaA06g39710D	BnaAnng15590D	BnaA06g12830D	BnaC03g29600D
BnaA06g40610D	BnaAnng16070D	BnaA06g12890D	BnaC03g30020D
BnaA06g40800D	BnaAnng19260D	BnaA06g13080D	BnaC03g30880D
BnaA06g40970D	BnaAnng19830D	BnaA06g13200D	BnaC03g31540D
BnaA07g00260D	BnaAnng19920D	BnaA06g13920D	BnaC03g31760D
BnaA07g01080D	BnaAnng20070D	BnaA06g13930D	BnaC03g31770D
BnaA07g01600D	BnaAnng20800D	BnaA06g14000D	BnaC03g31960D
BnaA07g01640D	BnaAnng21880D	BnaA06g14020D	BnaC03g33430D
BnaA07g01710D	BnaAnng22580D	BnaA06g14360D	BnaC03g33900D
BnaA07g01920D	BnaAnng22720D	BnaA06g15000D	BnaC03g36190D
BnaA07g02020D	BnaAnng24140D	BnaA06g15010D	BnaC03g37680D
BnaA07g02670D	BnaAnng24520D	BnaA06g15390D	BnaC03g39090D
BnaA07g02860D	BnaAnng25390D	BnaA06g15610D	BnaC03g39180D
BnaA07g03470D	BnaAnng25480D	BnaA06g15870D	BnaC03g39380D
BnaA07g03730D	BnaAnng25490D	BnaA06g16010D	BnaC03g39530D
BnaA07g04280D	BnaAnng26090D	BnaA06g16150D	BnaC03g40070D
BnaA07g04990D	BnaAnng26550D	BnaA06g16460D	BnaC03g40510D
BnaA07g05770D	BnaAnng27090D	BnaA06g16470D	BnaC03g41530D
BnaA07g06110D	BnaAnng27550D	BnaA06g16980D	BnaC03g42350D
BnaA07g06150D	BnaAnng27630D	BnaA06g17140D	BnaC03g42360D
BnaA07g06190D	BnaAnng27720D	BnaA06g17590D	BnaC03g44790D
BnaA07g06220D	BnaAnng27820D	BnaA06g17910D	BnaC03g46720D
BnaA07g06370D	BnaAnng28170D	BnaA06g17920D	BnaC03g48770D
BnaA07g06420D	BnaAnng28180D	BnaA06g17930D	BnaC03g49500D
BnaA07g06500D	BnaAnng28300D	BnaA06g17960D	BnaC03g49940D
BnaA07g07330D	BnaAnng28870D	BnaA06g18440D	BnaC03g50000D
BnaA07g07780D	BnaAnng29220D	BnaA06g18530D	BnaC03g52990D
BnaA07g08260D	BnaAnng29690D	BnaA06g18970D	BnaC03g54410D
BnaA07g08440D	BnaAnng29770D	BnaA06g20620D	BnaC03g56530D
BnaA07g08900D	BnaAnng31970D	BnaA06g20920D	BnaC03g58030D
BnaA07g09120D	BnaAnng32700D	BnaA06g20930D	BnaC03g59180D
BnaA07g09240D	BnaAnng33020D	BnaA06g21090D	BnaC03g60160D
BnaA07g09270D	BnaAnng33720D	BnaA06g21320D	BnaC03g61550D
BnaA07g09580D	BnaAnng34960D	BnaA06g21360D	BnaC03g62730D
BnaA07g09650D	BnaAnng35930D	BnaA06g21520D	BnaC03g65170D
BnaA07g09660D	BnaAnng36440D	BnaA06g21890D	BnaC03g65530D
BnaA07g09800D	BnaAnng36810D	BnaA06g21900D	BnaC03g65700D
BnaA07g09990D	BnaAnng37420D	BnaA06g22030D	BnaC03g66790D
BnaA07g10020D	BnaAnng37600D	BnaA06g22060D	BnaC03g68840D
BnaA07g10510D	BnaAnng38450D	BnaA06g22160D	BnaC03g69280D
BnaA07g10870D	BnaAnng38730D	BnaA06g22570D	BnaC03g70970D
BnaA07g11060D	BnaAnng39070D	BnaA06g22640D	BnaC03g71570D
BnaA07g11280D	BnaAnng39780D	BnaA06g22770D	BnaC03g71890D
BnaA07g11920D	BnaAnng39990D	BnaA06g22790D	BnaC03g72000D
BnaA07g12140D	BnaAnng41110D	BnaA06g22900D	BnaC03g72480D
BnaA07g12260D	BnaC01g00680D	BnaA06g23210D	BnaC03g72540D
BnaA07g12410D	BnaC01g01060D	BnaA06g23380D	BnaC03g73800D
BnaA07g12770D	BnaC01g01220D	BnaA06g23420D	BnaC03g74050D
BnaA07g13320D	BnaC01g01280D	BnaA06g23430D	BnaC03g74080D
BnaA07g13510D	BnaC01g04250D	BnaA06g23600D	BnaC03g74840D
BnaA07g14030D	BnaC01g04330D	BnaA06g23800D	BnaC03g75280D
BnaA07g14420D	BnaC01g04460D	BnaA06g23810D	BnaC03g77680D
BnaA07g14550D	BnaC01g06410D	BnaA06g23830D	BnaC04g00160D
BnaA07g14830D	BnaC01g06450D	BnaA06g24230D	BnaC04g00200D
BnaA07g15060D	BnaC01g07430D	BnaA06g24340D	BnaC04g00270D
BnaA07g15180D	BnaC01g09410D	BnaA06g24500D	BnaC04g00330D
BnaA07g15430D	BnaC01g09710D	BnaA06g24530D	BnaC04g00710D
BnaA07g15490D	BnaC01g09790D	BnaA06g24540D	BnaC04g00760D
BnaA07g15620D	BnaC01g10200D	BnaA06g25030D	BnaC04g01130D
BnaA07g15770D	BnaC01g10910D	BnaA06g25130D	BnaC04g01990D
BnaA07g16490D	BnaC01g11990D	BnaA06g25680D	BnaC04g03370D
BnaA07g17010D	BnaC01g12180D	BnaA06g25880D	BnaC04g03720D
BnaA07g17520D	BnaC01g13210D	BnaA06g26060D	BnaC04g03790D
BnaA07g17740D	BnaC01g13560D	BnaA06g26430D	BnaC04g03870D
BnaA07g18330D	BnaC01g13710D	BnaA06g26860D	BnaC04g05480D
BnaA07g18730D	BnaC01g14310D	BnaA06g27060D	BnaC04g05620D
BnaA07g19210D	BnaC01g15800D	BnaA06g27970D	BnaC04g06140D
BnaA07g19550D	BnaC01g15830D	BnaA06g27980D	BnaC04g08090D
BnaA07g19850D	BnaC01g15980D	BnaA06g28020D	BnaC04g08100D
BnaA07g20060D	BnaC01g16120D	BnaA06g28070D	BnaC04g08440D
BnaA07g20110D	BnaC01g16480D	BnaA06g28140D	BnaC04g09220D
BnaA07g20240D	BnaC01g16580D	BnaA06g28580D	BnaC04g10590D
BnaA07g20380D	BnaC01g17610D	BnaA06g28700D	BnaC04g10860D
BnaA07g20510D	BnaC01g19020D	BnaA06g29000D	BnaC04g12620D
BnaA07g21340D	BnaC01g20820D	BnaA06g29640D	BnaC04g12630D
BnaA07g21360D	BnaC01g21080D	BnaA06g30050D	BnaC04g12860D
BnaA07g21940D	BnaC01g21190D	BnaA06g30060D	BnaC04g14030D
BnaA07g21950D	BnaC01g25190D	BnaA06g30230D	BnaC04g17100D
BnaA07g21960D	BnaC01g26360D	BnaA06g30520D	BnaC04g17780D
BnaA07g22720D	BnaC01g30550D	BnaA06g30750D	BnaC04g19270D
BnaA07g22740D	BnaC01g30600D	BnaA06g30760D	BnaC04g19590D
BnaA07g22770D	BnaC01g30610D	BnaA06g30810D	BnaC04g20040D
BnaA07g22860D	BnaC01g30620D	BnaA06g31120D	BnaC04g20780D
BnaA07g23180D	BnaC01g30760D	BnaA06g31220D	BnaC04g20810D
BnaA07g23350D	BnaC01g31000D	BnaA06g31630D	BnaC04g21550D
BnaA07g23440D	BnaC01g31820D	BnaA06g31650D	BnaC04g21640D
BnaA07g23750D	BnaC01g32680D	BnaA06g31740D	BnaC04g22040D
BnaA07g23760D	BnaC01g32800D	BnaA06g32000D	BnaC04g23850D
BnaA07g23980D	BnaC01g32850D	BnaA06g32320D	BnaC04g23860D
BnaA07g24050D	BnaC01g32860D	BnaA06g32510D	BnaC04g25680D
BnaA07g24550D	BnaC01g32870D	BnaA06g32710D	BnaC04g25830D
BnaA07g24620D	BnaC01g32960D	BnaA06g32890D	BnaC04g26210D
BnaA07g25010D	BnaC01g32970D	BnaA06g33270D	BnaC04g26840D
BnaA07g25880D	BnaC01g33010D	BnaA06g34070D	BnaC04g27320D
BnaA07g26030D	BnaC01g33020D	BnaA06g34480D	BnaC04g29320D
BnaA07g26100D	BnaC01g33070D	BnaA06g34490D	BnaC04g31210D
BnaA07g26380D	BnaC01g33080D	BnaA06g34530D	BnaC04g31250D
BnaA07g26600D	BnaC01g33090D	BnaA06g35010D	BnaC04g32800D
BnaA07g26660D	BnaC01g33150D	BnaA06g35100D	BnaC04g34300D
BnaA07g26740D	BnaC01g33220D	BnaA06g35120D	BnaC04g35190D
BnaA07g27170D	BnaC01g33260D	BnaA06g36700D	BnaC04g36290D
BnaA07g27280D	BnaC01g33310D	BnaA06g36830D	BnaC04g38430D
BnaA07g28440D	BnaC01g33400D	BnaA06g37990D	BnaC04g39500D
BnaA07g28450D	BnaC01g33430D	BnaA06g38100D	BnaC04g40580D
BnaA07g28600D	BnaC01g33540D	BnaA06g38150D	BnaC04g40710D
BnaA07g28640D	BnaC01g33560D	BnaA06g38450D	BnaC04g44980D
BnaA07g28660D	BnaC01g33630D	BnaA06g38470D	BnaC04g45290D
BnaA07g28670D	BnaC01g33680D	BnaA06g38950D	BnaC04g46630D
BnaA07g28750D	BnaC01g33790D	BnaA06g39010D	BnaC04g46780D
BnaA07g28810D	BnaC01g33830D	BnaA06g39180D	BnaC04g47190D
BnaA07g28840D	BnaC01g33850D	BnaA06g39660D	BnaC04g47480D
BnaA07g28880D	BnaC01g33950D	BnaA06g39670D	BnaC04g48150D
BnaA07g29310D	BnaC01g34040D	BnaA06g40170D	BnaC04g48880D
BnaA07g29470D	BnaC01g34130D	BnaA06g40350D	BnaC04g49880D
BnaA07g29500D	BnaC01g34160D	BnaA06g40800D	BnaC04g51120D
BnaA07g30160D	BnaC01g34190D	BnaA06g40970D	BnaC04g51820D
BnaA07g30320D	BnaC01g34220D	BnaA06g40990D	BnaC04g51840D
BnaA07g30800D	BnaC01g34240D	BnaA07g00260D	BnaC04g52970D
BnaA07g31230D	BnaC01g34260D	BnaA07g00400D	BnaC04g53920D
BnaA07g31500D	BnaC01g34360D	BnaA07g00980D	BnaC04g54510D
BnaA07g31510D	BnaC01g34430D	BnaA07g01080D	BnaC04g54530D
BnaA07g31570D	BnaC01g34500D	BnaA07g02070D	BnaC04g54580D
BnaA07g32400D	BnaC01g34520D	BnaA07g02490D	BnaC04g55850D
BnaA07g32720D	BnaC01g34530D	BnaA07g02730D	BnaC04g56010D
BnaA07g32970D	BnaC01g34580D	BnaA07g02860D	BnaC04g56910D
BnaA07g32990D	BnaC01g34610D	BnaA07g02870D	BnaC05g02320D
BnaA07g34120D	BnaC01g34640D	BnaA07g03070D	BnaC05g02690D
BnaA07g34160D	BnaC01g34750D	BnaA07g03200D	BnaC05g04110D
BnaA07g34180D	BnaC01g34940D	BnaA07g03730D	BnaC05g05130D
BnaA07g34190D	BnaC01g34980D	BnaA07g04010D	BnaC05g07240D
BnaA07g34230D	BnaC01g35020D	BnaA07g04040D	BnaC05g08120D
BnaA07g35260D	BnaC01g35030D	BnaA07g04240D	BnaC05g10460D
BnaA07g35280D	BnaC01g35070D	BnaA07g04380D	BnaC05g11730D
BnaA07g36360D	BnaC01g35080D	BnaA07g04720D	BnaC05g12060D
BnaA07g36590D	BnaC01g35190D	BnaA07g05130D	BnaC05g12590D
BnaA07g36790D	BnaC01g35230D	BnaA07g05550D	BnaC05g13240D
BnaA07g36820D	BnaC01g35360D	BnaA07g05560D	BnaC05g14070D
BnaA07g37360D	BnaC01g35420D	BnaA07g05740D	BnaC05g14660D
BnaA07g37770D	BnaC01g35480D	BnaA07g05770D	BnaC05g15530D
BnaA07g37860D	BnaC01g35590D	BnaA07g06090D	BnaC05g17000D
BnaA07g38220D	BnaC01g36460D	BnaA07g06220D	BnaC05g17590D
BnaA07g38390D	BnaC01g36670D	BnaA07g06460D	BnaC05g18410D
BnaA07g39110D	BnaC01g37130D	BnaA07g06740D	BnaC05g19960D
BnaA07g39140D	BnaC01g37250D	BnaA07g06820D	BnaC05g20360D
BnaA07g39220D	BnaC01g37270D	BnaA07g07160D	BnaC05g20370D
BnaA08g00340D	BnaC01g37310D	BnaA07g07350D	BnaC05g22420D
BnaA08g00680D	BnaC01g37330D	BnaA07g07450D	BnaC05g22460D
BnaA08g00950D	BnaC01g37430D	BnaA07g07480D	BnaC05g24390D
BnaA08g01020D	BnaC01g37750D	BnaA07g07570D	BnaC05g25210D
BnaA08g01300D	BnaC01g37810D	BnaA07g07780D	BnaC05g26220D
BnaA08g01610D	BnaC01g37820D	BnaA07g07980D	BnaC05g29890D
BnaA08g02360D	BnaC01g37990D	BnaA07g08440D	BnaC05g30670D
BnaA08g02680D	BnaC01g38030D	BnaA07g08570D	BnaC05g31450D
BnaA08g03050D	BnaC01g38040D	BnaA07g09120D	BnaC05g34330D
BnaA08g03630D	BnaC01g38060D	BnaA07g09780D	BnaC05g34710D
BnaA08g03910D	BnaC01g38100D	BnaA07g10510D	BnaC05g35900D
BnaA08g04020D	BnaC01g38120D	BnaA07g10700D	BnaC05g36400D
BnaA08g04300D	BnaC01g38150D	BnaA07g10800D	BnaC05g36570D
BnaA08g04730D	BnaC01g38170D	BnaA07g11070D	BnaC05g38300D
BnaA08g04880D	BnaC01g38510D	BnaA07g11440D	BnaC05g38890D
BnaA08g05090D	BnaC01g38640D	BnaA07g11550D	BnaC05g38910D
BnaA08g05470D	BnaC01g38650D	BnaA07g11730D	BnaC05g40060D
BnaA08g07270D	BnaC01g38670D	BnaA07g11880D	BnaC05g40680D
BnaA08g07530D	BnaC01g38710D	BnaA07g11920D	BnaC05g41570D
BnaA08g07670D	BnaC01g38730D	BnaA07g11930D	BnaC05g42060D
BnaA08g08000D	BnaC01g38740D	BnaA07g12140D	BnaC05g42990D
BnaA08g08010D	BnaC01g39050D	BnaA07g12260D	BnaC05g43350D
BnaA08g08140D	BnaC01g39170D	BnaA07g12270D	BnaC05g43440D
BnaA08g08310D	BnaC01g39310D	BnaA07g12410D	BnaC05g45910D
BnaA08g08460D	BnaC01g39410D	BnaA07g12430D	BnaC05g46390D
BnaA08g08560D	BnaC01g39460D	BnaA07g12770D	BnaC05g46750D
BnaA08g08630D	BnaC01g40390D	BnaA07g12780D	BnaC05g46760D
BnaA08g09330D	BnaC01g41460D	BnaA07g12910D	BnaC05g47570D
BnaA08g09970D	BnaC01g42990D	BnaA07g13310D	BnaC05g47780D
BnaA08g10010D	BnaC01g43760D	BnaA07g13510D	BnaC05g51730D
BnaA08g10060D	BnaC01g43800D	BnaA07g14030D	BnaC06g01120D
BnaA08g10790D	BnaC01g43860D	BnaA07g14550D	BnaC06g05650D
BnaA08g11220D	BnaC01g43920D	BnaA07g14910D	BnaC06g06080D
BnaA08g11440D	BnaC01g44130D	BnaA07g15260D	BnaC06g06830D
BnaA08g11700D	BnaC01g44770D	BnaA07g15280D	BnaC06g06980D
BnaA08g12920D	BnaC02g00440D	BnaA07g15620D	BnaC06g10100D
BnaA08g12940D	BnaC02g04300D	BnaA07g15670D	BnaC06g11000D
BnaA08g12950D	BnaC02g06010D	BnaA07g15770D	BnaC06g11170D
BnaA08g12980D	BnaC02g07850D	BnaA07g16210D	BnaC06g12270D
BnaA08g13350D	BnaC02g07870D	BnaA07g16350D	BnaC06g12400D
BnaA08g13530D	BnaC02g07890D	BnaA07g16490D	BnaC06g13030D
BnaA08g14500D	BnaC02g07900D	BnaA07g17130D	BnaC06g13220D
BnaA08g15470D	BnaC02g11750D	BnaA07g17350D	BnaC06g14590D
BnaA08g15730D	BnaC02g13260D	BnaA07g17560D	BnaC06g14680D
BnaA08g17100D	BnaC02g13740D	BnaA07g18150D	BnaC06g14690D
BnaA08g17440D	BnaC02g16640D	BnaA07g18730D	BnaC06g15240D
BnaA08g17790D	BnaC02g18090D	BnaA07g18800D	BnaC06g18560D
BnaA08g18160D	BnaC02g20410D	BnaA07g18900D	BnaC06g20460D
BnaA08g18380D	BnaC02g21490D	BnaA07g19210D	BnaC06g21170D
BnaA08g18550D	BnaC02g23200D	BnaA07g19330D	BnaC06g21700D
BnaA08g18670D	BnaC02g25920D	BnaA07g19550D	BnaC06g23110D
BnaA08g18750D	BnaC02g27280D	BnaA07g19850D	BnaC06g23700D
BnaA08g18790D	BnaC02g27360D	BnaA07g20110D	BnaC06g24250D
BnaA08g19050D	BnaC02g29950D	BnaA07g20380D	BnaC06g26450D
BnaA08g19260D	BnaC02g30620D	BnaA07g21320D	BnaC06g26780D
BnaA08g19310D	BnaC02g32000D	BnaA07g21340D	BnaC06g27420D
BnaA08g19440D	BnaC02g33630D	BnaA07g21420D	BnaC06g28000D
BnaA08g19580D	BnaC02g34260D	BnaA07g21880D	BnaC06g28860D
BnaA08g20090D	BnaC02g34830D	BnaA07g21980D	BnaC06g29500D
BnaA08g20120D	BnaC02g35030D	BnaA07g22000D	BnaC06g29630D
BnaA08g20170D	BnaC02g35990D	BnaA07g22250D	BnaC06g30180D
BnaA08g21410D	BnaC02g36010D	BnaA07g22270D	BnaC06g30760D
BnaA08g21470D	BnaC02g36330D	BnaA07g22280D	BnaC06g30920D
BnaA08g21760D	BnaC02g37450D	BnaA07g22290D	BnaC06g31480D
BnaA08g21770D	BnaC02g40780D	BnaA07g22510D	BnaC06g32660D
BnaA08g21940D	BnaC02g41360D	BnaA07g22570D	BnaC06g33300D
BnaA08g22060D	BnaC02g41390D	BnaA07g22860D	BnaC06g33330D
BnaA08g22160D	BnaC02g41700D	BnaA07g22930D	BnaC06g33400D
BnaA08g22180D	BnaC02g42580D	BnaA07g22940D	BnaC06g33470D
BnaA08g22200D	BnaC02g43800D	BnaA07g22960D	BnaC06g34970D
BnaA08g22390D	BnaC02g43850D	BnaA07g22990D	BnaC06g35220D
BnaA08g22490D	BnaC02g46700D	BnaA07g23000D	BnaC06g37650D
BnaA08g22500D	BnaC02g46890D	BnaA07g23350D	BnaC06g37960D
BnaA08g22590D	BnaC02g46990D	BnaA07g23440D	BnaC06g38480D
BnaA08g22720D	BnaC02g47010D	BnaA07g23530D	BnaC06g38620D
BnaA08g23120D	BnaC02g48280D	BnaA07g23720D	BnaC06g39280D
BnaA08g24410D	BnaC02g48660D	BnaA07g23750D	BnaC06g39510D
BnaA08g24440D	BnaC02g48700D	BnaA07g24050D	BnaC06g43050D
BnaA08g24480D	BnaC03g01910D	BnaA07g24150D	BnaC07g00300D
BnaA08g24730D	BnaC03g02710D	BnaA07g24550D	BnaC07g03180D
BnaA08g25920D	BnaC03g06120D	BnaA07g24580D	BnaC07g04810D
BnaA08g25990D	BnaC03g07630D	BnaA07g24590D	BnaC07g05810D
BnaA08g26080D	BnaC03g08310D	BnaA07g24620D	BnaC07g07150D
BnaA08g26390D	BnaC03g09230D	BnaA07g25750D	BnaC07g07540D
BnaA08g26590D	BnaC03g09720D	BnaA07g25810D	BnaC07g08850D
BnaA08g26670D	BnaC03g10270D	BnaA07g25880D	BnaC07g09920D
BnaA08g26700D	BnaC03g11850D	BnaA07g26100D	BnaC07g11530D
BnaA08g27200D	BnaC03g12050D	BnaA07g26740D	BnaC07g13160D
BnaA08g27510D	BnaC03g12110D	BnaA07g27270D	BnaC07g13600D
BnaA08g28110D	BnaC03g12390D	BnaA07g27330D	BnaC07g14680D
BnaA08g28350D	BnaC03g12620D	BnaA07g27670D	BnaC07g14910D
BnaA08g28710D	BnaC03g12670D	BnaA07g28430D	BnaC07g15980D
BnaA08g29410D	BnaC03g13350D	BnaA07g28440D	BnaC07g16060D
BnaA08g29530D	BnaC03g13360D	BnaA07g28450D	BnaC07g16160D
BnaA08g29810D	BnaC03g13410D	BnaA07g28460D	BnaC07g16210D
BnaA08g29910D	BnaC03g15510D	BnaA07g28470D	BnaC07g16340D
BnaA08g29920D	BnaC03g16330D	BnaA07g28600D	BnaC07g16950D
BnaA08g30000D	BnaC03g17040D	BnaA07g28640D	BnaC07g17180D
BnaA08g30240D	BnaC03g20950D	BnaA07g28660D	BnaC07g17710D
BnaA08g31350D	BnaC03g22580D	BnaA07g28670D	BnaC07g17980D
BnaA08g31640D	BnaC03g22970D	BnaA07g28720D	BnaC07g17990D
BnaA09g00120D	BnaC03g22990D	BnaA07g28750D	BnaC07g20360D
BnaA09g00450D	BnaC03g23020D	BnaA07g28810D	BnaC07g22410D
BnaA09g01580D	BnaC03g23030D	BnaA07g28840D	BnaC07g25420D
BnaA09g01910D	BnaC03g23520D	BnaA07g28880D	BnaC07g25690D
BnaA09g01980D	BnaC03g23960D	BnaA07g29290D	BnaC07g25860D
BnaA09g02000D	BnaC03g24290D	BnaA07g29310D	BnaC07g26530D
BnaA09g02010D	BnaC03g24320D	BnaA07g29360D	BnaC07g26850D
BnaA09g02030D	BnaC03g25720D	BnaA07g29370D	BnaC07g29570D
BnaA09g02450D	BnaC03g26320D	BnaA07g29470D	BnaC07g29830D
BnaA09g02460D	BnaC03g26430D	BnaA07g29490D	BnaC07g29920D
BnaA09g02570D	BnaC03g26490D	BnaA07g29680D	BnaC07g29960D
BnaA09g02580D	BnaC03g27280D	BnaA07g29850D	BnaC07g30250D
BnaA09g02840D	BnaC03g27470D	BnaA07g29880D	BnaC07g31840D
BnaA09g03100D	BnaC03g28220D	BnaA07g30130D	BnaC07g33070D
BnaA09g03440D	BnaC03g29990D	BnaA07g30160D	BnaC07g33730D
BnaA09g03700D	BnaC03g30020D	BnaA07g30180D	BnaC07g34180D
BnaA09g03720D	BnaC03g30040D	BnaA07g30200D	BnaC07g34770D
BnaA09g04190D	BnaC03g30200D	BnaA07g30260D	BnaC07g36420D
BnaA09g05280D	BnaC03g30870D	BnaA07g30800D	BnaC07g36780D
BnaA09g05370D	BnaC03g31510D	BnaA07g30920D	BnaC07g38100D
BnaA09g07690D	BnaC03g32190D	BnaA07g31090D	BnaC07g38110D
BnaA09g07700D	BnaC03g32290D	BnaA07g31480D	BnaC07g39340D
BnaA09g07860D	BnaC03g33190D	BnaA07g31500D	BnaC07g39360D
BnaA09g08470D	BnaC03g33350D	BnaA07g31510D	BnaC07g40480D
BnaA09g08810D	BnaC03g33430D	BnaA07g31540D	BnaC07g40500D
BnaA09g08940D	BnaC03g34240D	BnaA07g31570D	BnaC07g41470D
BnaA09g09540D	BnaC03g37240D	BnaA07g31840D	BnaC07g43990D
BnaA09g09550D	BnaC03g40070D	BnaA07g31860D	BnaC07g44640D
BnaA09g09670D	BnaC03g40510D	BnaA07g31880D	BnaC07g44670D
BnaA09g09870D	BnaC03g41710D	BnaA07g31940D	BnaC07g44970D
BnaA09g09970D	BnaC03g41960D	BnaA07g32040D	BnaC07g45360D
BnaA09g10050D	BnaC03g42220D	BnaA07g32190D	BnaC07g46050D
BnaA09g10380D	BnaC03g44070D	BnaA07g32290D	BnaC07g46340D
BnaA09g11000D	BnaC03g44660D	BnaA07g32970D	BnaC07g47170D
BnaA09g11070D	BnaC03g46850D	BnaA07g32990D	BnaC07g47260D
BnaA09g11420D	BnaC03g48370D	BnaA07g33010D	BnaC07g47330D
BnaA09g11510D	BnaC03g49280D	BnaA07g33110D	BnaC07g49620D
BnaA09g11760D	BnaC03g49670D	BnaA07g33450D	BnaC07g50550D
BnaA09g12290D	BnaC03g49940D	BnaA07g33640D	BnaC08g00210D
BnaA09g12950D	BnaC03g50000D	BnaA07g34120D	BnaC08g01200D
BnaA09g13570D	BnaC03g50740D	BnaA07g34770D	BnaC08g01640D
BnaA09g14300D	BnaC03g53730D	BnaA07g35040D	BnaC08g01650D
BnaA09g14730D	BnaC03g54410D	BnaA07g35060D	BnaC08g02660D
BnaA09g15220D	BnaC03g56530D	BnaA07g35130D	BnaC08g03340D
BnaA09g15260D	BnaC03g57080D	BnaA07g35260D	BnaC08g05610D
BnaA09g15450D	BnaC03g59180D	BnaA07g35280D	BnaC08g06130D
BnaA09g16680D	BnaC03g60820D	BnaA07g35790D	BnaC08g06470D
BnaA09g16850D	BnaC03g61450D	BnaA07g35970D	BnaC08g06560D
BnaA09g16940D	BnaC03g61460D	BnaA07g36260D	BnaC08g07070D
BnaA09g17060D	BnaC03g61550D	BnaA07g36300D	BnaC08g08440D
BnaA09g17560D	BnaC03g65170D	BnaA07g37110D	BnaC08g10180D
BnaA09g18240D	BnaC03g65530D	BnaA07g37270D	BnaC08g10660D
BnaA09g18490D	BnaC03g67030D	BnaA07g37360D	BnaC08g12000D
BnaA09g18500D	BnaC03g68800D	BnaA07g37780D	BnaC08g12100D
BnaA09g18520D	BnaC03g69280D	BnaA07g37860D	BnaC08g12230D
BnaA09g18590D	BnaC03g72480D	BnaA07g38390D	BnaC08g12340D
BnaA09g19500D	BnaC03g72820D	BnaA07g38400D	BnaC08g12960D
BnaA09g19570D	BnaC03g73800D	BnaA07g38520D	BnaC08g14670D
BnaA09g21170D	BnaC03g74050D	BnaA07g38570D	BnaC08g15310D
BnaA09g21710D	BnaC03g74670D	BnaA07g38690D	BnaC08g15560D
BnaA09g21860D	BnaC03g74840D	BnaA07g38780D	BnaC08g17520D
BnaA09g23020D	BnaC04g00330D	BnaA07g38790D	BnaC08g18330D
BnaA09g24140D	BnaC04g00640D	BnaA07g38810D	BnaC08g18670D
BnaA09g26890D	BnaC04g00690D	BnaA07g38960D	BnaC08g18890D
BnaA09g27290D	BnaC04g02870D	BnaA07g39090D	BnaC08g19610D
BnaA09g27780D	BnaC04g03560D	BnaA08g00340D	BnaC08g19640D
BnaA09g29520D	BnaC04g03790D	BnaA08g00540D	BnaC08g19690D
BnaA09g29540D	BnaC04g03870D	BnaA08g00950D	BnaC08g20040D
BnaA09g29630D	BnaC04g04840D	BnaA08g01020D	BnaC08g21640D
BnaA09g29750D	BnaC04g05480D	BnaA08g01300D	BnaC08g22810D
BnaA09g30080D	BnaC04g08090D	BnaA08g01610D	BnaC08g23200D
BnaA09g30300D	BnaC04g08440D	BnaA08g01780D	BnaC08g23370D
BnaA09g30360D	BnaC04g11280D	BnaA08g01830D	BnaC08g23940D
BnaA09g30480D	BnaC04g12630D	BnaA08g02360D	BnaC08g24260D
BnaA09g30920D	BnaC04g15080D	BnaA08g02680D	BnaC08g27150D
BnaA09g31310D	BnaC04g15470D	BnaA08g03820D	BnaC08g27250D
BnaA09g31510D	BnaC04g16880D	BnaA08g04060D	BnaC08g27940D
BnaA09g31590D	BnaC04g19270D	BnaA08g04440D	BnaC08g28530D
BnaA09g31990D	BnaC04g20040D	BnaA08g05370D	BnaC08g29060D
BnaA09g32060D	BnaC04g21550D	BnaA08g05380D	BnaC08g30540D
BnaA09g32110D	BnaC04g23540D	BnaA08g05470D	BnaC08g31390D
BnaA09g32160D	BnaC04g26580D	BnaA08g05480D	BnaC08g32000D
BnaA09g32260D	BnaC04g26840D	BnaA08g06880D	BnaC08g33400D
BnaA09g32600D	BnaC04g27840D	BnaA08g08000D	BnaC08g33420D
BnaA09g32630D	BnaC04g28760D	BnaA08g08010D	BnaC08g34560D
BnaA09g33410D	BnaC04g30680D	BnaA08g08300D	BnaC08g35470D
BnaA09g33760D	BnaC04g30770D	BnaA08g08310D	BnaC08g35570D
BnaA09g33910D	BnaC04g31250D	BnaA08g09220D	BnaC08g35850D
BnaA09g33990D	BnaC04g34340D	BnaA08g09330D	BnaC08g37930D
BnaA09g34360D	BnaC04g35320D	BnaA08g10010D	BnaC08g39110D
BnaA09g35550D	BnaC04g37650D	BnaA08g10060D	BnaC08g40890D
BnaA09g36180D	BnaC04g39290D	BnaA08g10100D	BnaC08g41560D
BnaA09g36210D	BnaC04g42410D	BnaA08g10430D	BnaC08g41730D
BnaA09g36760D	BnaC04g43540D	BnaA08g10520D	BnaC08g41900D
BnaA09g36820D	BnaC04g44980D	BnaA08g10530D	BnaC08g42000D
BnaA09g36940D	BnaC04g45500D	BnaA08g10570D	BnaC08g43890D
BnaA09g37250D	BnaC04g45800D	BnaA08g10790D	BnaC08g44090D
BnaA09g37580D	BnaC04g46210D	BnaA08g10850D	BnaC08g44140D
BnaA09g37690D	BnaC04g46230D	BnaA08g10990D	BnaC08g44590D
BnaA09g39530D	BnaC04g46280D	BnaA08g11220D	BnaC08g45070D
BnaA09g39690D	BnaC04g46690D	BnaA08g11230D	BnaC08g46330D
BnaA09g40050D	BnaC04g46780D	BnaA08g11360D	BnaC09g01600D
BnaA09g40070D	BnaC04g47200D	BnaA08g11440D	BnaC09g02080D
BnaA09g40080D	BnaC04g48180D	BnaA08g11650D	BnaC09g02100D
BnaA09g40090D	BnaC04g48240D	BnaA08g11700D	BnaC09g02640D
BnaA09g40120D	BnaC04g48930D	BnaA08g11740D	BnaC09g03080D
BnaA09g40250D	BnaC04g48980D	BnaA08g11930D	BnaC09g03730D
BnaA09g40530D	BnaC04g49100D	BnaA08g12270D	BnaC09g04060D
BnaA09g40680D	BnaC04g49470D	BnaA08g13240D	BnaC09g04990D
BnaA09g41120D	BnaC04g51190D	BnaA08g14020D	BnaC09g05230D
BnaA09g41130D	BnaC04g51830D	BnaA08g14100D	BnaC09g05370D
BnaA09g41140D	BnaC04g51940D	BnaA08g14840D	BnaC09g05660D
BnaA09g41690D	BnaC04g53030D	BnaA08g14950D	BnaC09g07970D
BnaA09g41770D	BnaC04g53650D	BnaA08g15240D	BnaC09g10830D
BnaA09g42280D	BnaC04g53920D	BnaA08g15260D	BnaC09g12030D
BnaA09g42560D	BnaC04g54530D	BnaA08g15400D	BnaC09g12350D
BnaA09g42620D	BnaC04g56010D	BnaA08g15470D	BnaC09g12360D
BnaA09g42640D	BnaC05g01280D	BnaA08g15570D	BnaC09g15370D
BnaA09g42790D	BnaC05g01460D	BnaA08g15580D	BnaC09g16340D
BnaA09g43130D	BnaC05g04110D	BnaA08g15760D	BnaC09g18430D
BnaA09g43250D	BnaC05g04890D	BnaA08g17100D	BnaC09g19610D
BnaA09g43600D	BnaC05g05130D	BnaA08g17210D	BnaC09g20260D
BnaA09g43610D	BnaC05g05270D	BnaA08g17810D	BnaC09g20320D
BnaA09g43670D	BnaC05g07800D	BnaA08g17820D	BnaC09g21440D
BnaA09g43680D	BnaC05g10000D	BnaA08g17830D	BnaC09g21610D
BnaA09g44290D	BnaC05g10350D	BnaA08g18370D	BnaC09g21660D
BnaA09g44300D	BnaC05g10390D	BnaA08g18380D	BnaC09g21810D
BnaA09g44420D	BnaC05g13240D	BnaA08g18390D	BnaC09g22280D
BnaA09g44470D	BnaC05g14660D	BnaA08g18750D	BnaC09g22760D
BnaA09g45360D	BnaC05g15670D	BnaA08g18790D	BnaC09g23280D
BnaA09g45370D	BnaC05g18390D	BnaA08g19050D	BnaC09g23290D
BnaA09g45400D	BnaC05g20370D	BnaA08g19540D	BnaC09g23850D
BnaA09g45420D	BnaC05g22460D	BnaA08g19850D	BnaC09g25870D
BnaA09g45560D	BnaC05g24800D	BnaA08g20090D	BnaC09g26350D
BnaA09g45590D	BnaC05g25210D	BnaA08g20280D	BnaC09g28100D
BnaA09g46300D	BnaC05g25790D	BnaA08g20790D	BnaC09g29090D
BnaA09g46630D	BnaC05g30670D	BnaA08g21460D	BnaC09g29100D
BnaA09g46850D	BnaC05g32250D	BnaA08g21470D	BnaC09g29110D
BnaA09g47030D	BnaC05g32850D	BnaA08g21750D	BnaC09g29120D
BnaA09g47330D	BnaC05g33040D	BnaA08g21760D	BnaC09g29220D
BnaA09g47670D	BnaC05g33460D	BnaA08g21920D	BnaC09g30100D
BnaA09g48410D	BnaC05g33490D	BnaA08g21940D	BnaC09g30110D
BnaA09g48610D	BnaC05g34330D	BnaA08g22060D	BnaC09g31950D
BnaA09g48640D	BnaC05g36400D	BnaA08g22160D	BnaC09g32250D
BnaA09g49220D	BnaC05g40680D	BnaA08g22180D	BnaC09g32640D
BnaA09g49320D	BnaC05g42520D	BnaA08g22580D	BnaC09g32790D
BnaA09g49330D	BnaC05g42950D	BnaA08g22690D	BnaC09g36610D
BnaA09g50360D	BnaC05g43050D	BnaA08g22700D	BnaC09g36670D
BnaA09g50890D	BnaC05g43440D	BnaA08g22720D	BnaC09g36790D
BnaA09g51230D	BnaC05g45470D	BnaA08g23000D	BnaC09g37590D
BnaA09g51340D	BnaC05g45750D	BnaA08g23020D	BnaC09g37830D
BnaA09g51360D	BnaC05g45770D	BnaA08g23120D	BnaC09g40190D
BnaA09g51380D	BnaC05g45790D	BnaA08g23150D	BnaC09g41820D
BnaA09g51400D	BnaC05g46060D	BnaA08g23660D	BnaC09g41900D
BnaA09g51430D	BnaC05g46810D	BnaA08g23830D	BnaC09g42450D
BnaA09g51440D	BnaC05g46910D	BnaA08g23840D	BnaC09g43250D
BnaA09g51450D	BnaC05g47540D	BnaA08g24080D	BnaC09g44630D
BnaA09g51480D	BnaC05g47570D	BnaA08g24320D	BnaC09g45580D
BnaA09g51500D	BnaC05g47780D	BnaA08g24480D	BnaC09g47020D
BnaA09g51510D	BnaC05g48120D	BnaA08g24600D	BnaC09g47660D
BnaA09g51520D	BnaC05g48680D	BnaA08g24670D	BnaC09g47880D
BnaA09g51530D	BnaC06g00260D	BnaA08g24730D	BnaC09g49470D
BnaA09g51540D	BnaC06g00680D	BnaA08g24740D	BnaC09g49650D
BnaA09g51550D	BnaC06g01830D	BnaA08g25420D	BnaC09g49710D
BnaA09g51570D	BnaC06g02520D	BnaA08g25590D	BnaC09g49890D
BnaA09g51850D	BnaC06g02550D	BnaA08g25690D	BnaC09g50050D
BnaA09g52110D	BnaC06g02760D	BnaA08g25980D	BnaC09g50580D
BnaA09g52610D	BnaC06g04790D	BnaA08g25990D	BnaC09g50850D
BnaA09g52780D	BnaC06g04810D	BnaA08g26050D	BnaC09g52270D
BnaA09g52790D	BnaC06g04830D	BnaA08g26070D	BnaCnng00100D
BnaA09g53510D	BnaC06g04930D	BnaA08g26590D	BnaCnng01330D
BnaA09g54170D	BnaC06g05650D	BnaA08g27200D	BnaCnng01510D
BnaA09g54290D	BnaC06g06080D	BnaA08g27890D	BnaCnng02460D
BnaA09g54980D	BnaC06g06410D	BnaA08g28120D	BnaCnng03050D
BnaA09g55340D	BnaC06g06880D	BnaA08g28350D	BnaCnng03180D
BnaA09g55690D	BnaC06g11060D	BnaA08g28860D	BnaCnng03570D
BnaA09g56220D	BnaC06g11080D	BnaA08g28870D	BnaCnng03850D
BnaA09g56390D	BnaC06g12180D	BnaA08g29060D	BnaCnng04540D
BnaA09g56910D	BnaC06g12270D	BnaA08g29070D	BnaCnng05590D
BnaA09g57130D	BnaC06g12550D	BnaA08g29280D	BnaCnng05650D
BnaA10g00170D	BnaC06g13220D	BnaA08g29920D	BnaCnng05980D
BnaA10g00180D	BnaC06g14440D	BnaA08g30240D	BnaCnng06650D
BnaA10g00360D	BnaC06g14550D	BnaA08g30250D	BnaCnng07030D
BnaA10g00390D	BnaC06g14680D	BnaA08g31150D	BnaCnng07050D
BnaA10g00460D	BnaC06g14690D	BnaA08g31420D	BnaCnng07130D
BnaA10g00740D	BnaC06g14990D	BnaA08g31440D	BnaCnng10280D
BnaA10g00800D	BnaC06g15030D	BnaA08g31470D	BnaCnng10670D
BnaA10g00820D	BnaC06g15040D	BnaA08g31640D	BnaCnng11080D
BnaA10g00950D	BnaC06g15080D	BnaA09g00050D	BnaCnng11120D
BnaA10g01100D	BnaC06g15240D	BnaA09g00120D	BnaCnng12660D
BnaA10g01690D	BnaC06g15600D	BnaA09g00170D	BnaCnng12720D
BnaA10g02050D	BnaC06g15880D	BnaA09g00190D	BnaCnng12730D
BnaA10g02090D	BnaC06g16630D	BnaA09g00450D	BnaCnng12780D
BnaA10g02320D	BnaC06g17440D	BnaA09g00460D	BnaCnng12960D
BnaA10g02570D	BnaC06g19940D	BnaA09g00780D	BnaCnng13060D
BnaA10g02680D	BnaC06g20260D	BnaA09g01310D	BnaCnng13070D
BnaA10g03020D	BnaC06g20350D	BnaA09g01390D	BnaCnng14300D
BnaA10g03560D	BnaC06g20460D	BnaA09g01830D	BnaCnng15140D
BnaA10g03740D	BnaC06g22850D	BnaA09g01840D	BnaCnng15740D
BnaA10g04520D	BnaC06g23110D	BnaA09g02220D	BnaCnng16200D
BnaA10g04580D	BnaC06g24340D	BnaA09g02240D	BnaCnng18100D
BnaA10g04610D	BnaC06g28000D	BnaA09g02250D	BnaCnng18400D
BnaA10g04770D	BnaC06g29760D	BnaA09g02430D	BnaCnng19520D
BnaA10g05300D	BnaC06g35220D	BnaA09g02450D	BnaCnng20520D
BnaA10g05360D	BnaC06g38480D	BnaA09g02460D	BnaCnng20990D
BnaA10g05470D	BnaC06g38840D	BnaA09g02680D	BnaCnng21190D
BnaA10g05900D	BnaC06g40840D	BnaA09g03100D	BnaCnng21880D
BnaA10g05930D	BnaC06g42090D	BnaA09g03440D	BnaCnng22430D
BnaA10g06890D	BnaC07g00840D	BnaA09g03700D	BnaCnng23930D
BnaA10g07100D	BnaC07g01480D	BnaA09g03720D	BnaCnng25440D
BnaA10g07220D	BnaC07g05210D	BnaA09g04040D	BnaCnng25930D
BnaA10g07540D	BnaC07g05550D	BnaA09g04890D	BnaCnng27970D
BnaA10g07620D	BnaC07g07150D	BnaA09g05280D	BnaCnng28490D
BnaA10g07630D	BnaC07g07540D	BnaA09g06090D	BnaCnng30870D
BnaA10g08390D	BnaC07g07600D	BnaA09g06560D	BnaCnng33070D
BnaA10g09540D	BnaC07g08220D	BnaA09g07030D	BnaCnng33670D
BnaA10g09660D	BnaC07g08370D	BnaA09g07140D	BnaCnng34500D
BnaA10g09960D	BnaC07g08510D	BnaA09g07420D	BnaCnng35440D
BnaA10g10230D	BnaC07g08850D	BnaA09g07690D	BnaCnng35770D
BnaA10g10430D	BnaC07g09690D	BnaA09g07700D	BnaCnng36390D
BnaA10g11220D	BnaC07g11040D	BnaA09g07770D	BnaCnng37300D
BnaA10g11290D	BnaC07g11430D	BnaA09g08020D	BnaCnng37510D
BnaA10g11500D	BnaC07g11530D	BnaA09g08200D	BnaCnng38620D
BnaA10g11520D	BnaC07g11830D	BnaA09g08220D	BnaCnng38630D
BnaA10g11660D	BnaC07g13390D	BnaA09g08700D	BnaCnng39030D
BnaA10g11750D	BnaC07g13600D	BnaA09g08810D	BnaCnng40440D
BnaA10g12520D	BnaC07g16230D	BnaA09g08940D	BnaCnng40650D
BnaA10g12780D	BnaC07g16340D	BnaA09g08980D	BnaCnng41210D
BnaA10g12910D	BnaC07g16950D	BnaA09g09050D	BnaCnng42340D
BnaA10g12930D	BnaC07g17170D	BnaA09g10050D	BnaCnng43090D
BnaA10g13130D	BnaC07g17240D	BnaA09g10770D	BnaCnng43220D
BnaA10g13190D	BnaC07g18270D	BnaA09g11010D	BnaCnng43380D
BnaA10g13540D	BnaC07g22200D	BnaA09g11070D	BnaCnng44070D
BnaA10g13550D	BnaC07g22410D	BnaA09g11180D	BnaCnng44960D
BnaA10g13820D	BnaC07g24120D	BnaA09g11240D	BnaCnng46780D
BnaA10g14100D	BnaC07g24130D	BnaA09g11500D	BnaCnng47170D
BnaA10g14270D	BnaC07g25860D	BnaA09g11510D	BnaCnng48410D
BnaA10g14280D	BnaC07g26530D	BnaA09g11650D	BnaCnng48890D
BnaA10g14520D	BnaC07g28630D	BnaA09g11710D	BnaCnng48920D
BnaA10g14950D	BnaC07g29960D	BnaA09g11880D	BnaCnng53280D
BnaA10g15160D	BnaC07g33070D	BnaA09g12950D	BnaCnng54780D
BnaA10g15270D	BnaC07g33730D	BnaA09g13280D	BnaCnng54970D
BnaA10g15380D	BnaC07g33890D	BnaA09g13570D	BnaCnng55840D
BnaA10g16170D	BnaC07g34030D	BnaA09g13580D	BnaCnng55990D
BnaA10g16310D	BnaC07g34140D	BnaA09g13770D	BnaCnng56120D
BnaA10g16360D	BnaC07g34870D	BnaA09g13780D	BnaCnng56890D
BnaA10g16430D	BnaC07g35940D	BnaA09g14320D	BnaCnng57410D
BnaA10g16570D	BnaC07g36780D	BnaA09g14490D	BnaCnng57580D
BnaA10g17930D	BnaC07g36840D	BnaA09g14660D	BnaCnng59400D
BnaA10g18320D	BnaC07g37220D	BnaA09g15030D	BnaCnng59490D
BnaA10g18700D	BnaC07g37580D	BnaA09g15450D	BnaCnng62500D
BnaA10g18720D	BnaC07g37670D	BnaA09g16650D	BnaCnng62810D
BnaA10g19390D	BnaC07g38100D	BnaA09g16680D	BnaCnng64440D
BnaA10g19470D	BnaC07g39530D	BnaA09g16850D	BnaCnng64640D
BnaA10g19700D	BnaC07g39760D	BnaA09g16950D	BnaCnng65430D
BnaA10g20060D	BnaC07g40290D	BnaA09g17030D	BnaCnng65700D
BnaA10g20190D	BnaC07g41590D	BnaA09g17060D	BnaCnng67200D
BnaA10g20300D	BnaC07g41610D	BnaA09g17290D	BnaCnng67790D
BnaA10g20390D	BnaC07g41660D	BnaA09g17560D	BnaCnng67820D
BnaA10g20950D	BnaC07g44670D	BnaA09g17940D	BnaCnng70090D
BnaA10g21040D	BnaC07g46040D	BnaA09g17950D	BnaCnng71190D
BnaA10g21360D	BnaC07g46710D	BnaA09g18210D	BnaCnng71250D
BnaA10g21890D	BnaC07g46780D	BnaA09g18500D	BnaCnng74390D
BnaA10g22310D	BnaC07g47330D	BnaA09g18520D	BnaCnng75530D
BnaA10g23520D	BnaC07g49690D	BnaA09g18540D	BnaCnng76330D
BnaA10g23540D	BnaC07g49890D	BnaA09g19500D	BnaUnng00200D
BnaA10g23680D	BnaC07g50250D	BnaA09g19570D	BnaUnng00300D
BnaA10g23820D	BnaC08g01200D	BnaA09g20070D	BnaUnng00830D
BnaA10g24050D	BnaC08g01640D	BnaA09g20400D	BnaUnng00840D
BnaA10g24060D	BnaC08g04100D	BnaA09g21690D	BnaUnng00870D
BnaA10g24070D	BnaC08g05610D	BnaA09g21710D	BnaUnng02510D
BnaA10g24240D	BnaC08g06530D	BnaA09g21830D	BnaUnng03910D
BnaA10g24370D	BnaC08g06560D	BnaA09g21860D	BnaUnng04590D
BnaA10g25850D	BnaC08g07070D	BnaA09g23020D
BnaA10g25870D	BnaC08g08850D	BnaA09g23770D
BnaA10g25990D	BnaC08g11820D	BnaA09g24140D
BnaA10g27370D	BnaC08g12000D	BnaA09g24570D
BnaA10g27390D	BnaC08g12180D	BnaA09g25390D
BnaA10g27400D	BnaC08g12960D	BnaA09g25580D
BnaA10g27410D	BnaC08g15280D	BnaA09g26390D
BnaA10g27420D	BnaC08g15570D	BnaA09g26610D
BnaA10g27430D	BnaC08g15880D	BnaA09g26890D
BnaA10g27440D	BnaC08g16670D	BnaA09g27080D
BnaA10g27460D	BnaC08g17660D	BnaA09g27230D
BnaA10g27470D	BnaC08g18670D	BnaA09g27290D
BnaA10g27500D	BnaC08g19690D	BnaA09g27300D
BnaA10g27520D	BnaC08g20280D	BnaA09g27480D
BnaA10g27540D	BnaC08g23060D	BnaA09g27780D
BnaA10g27580D	BnaC08g23200D	BnaA09g27870D
BnaA10g27620D	BnaC08g23940D	BnaA09g28080D
BnaA10g27640D	BnaC08g24260D	BnaA09g28200D
BnaA10g27670D	BnaC08g24320D	BnaA09g29000D
BnaA10g27720D	BnaC08g24380D	BnaA09g29490D
BnaA10g27900D	BnaC08g25100D	BnaA09g29520D
BnaA10g28170D	BnaC08g26450D	BnaA09g29540D
BnaA10g28280D	BnaC08g27000D	BnaA09g29630D
BnaA10g28290D	BnaC08g27250D	BnaA09g29710D
BnaA10g28480D	BnaC08g27990D	BnaA09g29730D
BnaA10g29670D	BnaC08g29460D	BnaA09g29750D
BnaA10g29980D	BnaC08g29640D	BnaA09g30080D
BnaA10g30110D	BnaC08g32850D	BnaA09g30300D
BnaAnng00120D	BnaC08g33290D	BnaA09g30360D
BnaAnng00690D	BnaC08g33360D	BnaA09g30450D
BnaAnng00820D	BnaC08g33420D	BnaA09g30480D
BnaAnng00850D	BnaC08g33490D	BnaA09g30590D
BnaAnng00870D	BnaC08g34120D	BnaA09g30710D
BnaAnng00880D	BnaC08g34620D	BnaA09g30810D
BnaAnng01300D	BnaC08g34750D	BnaA09g30910D
BnaAnng01730D	BnaC08g34920D	BnaA09g30920D
BnaAnng02700D	BnaC08g34980D	BnaA09g31610D
BnaAnng02730D	BnaC08g35170D	BnaA09g31620D
BnaAnng02780D	BnaC08g35470D	BnaA09g32910D
BnaAnng02910D	BnaC08g35850D	BnaA09g33120D
BnaAnng03290D	BnaC08g35960D	BnaA09g33350D
BnaAnng03500D	BnaC08g37930D	BnaA09g33430D
BnaAnng04500D	BnaC08g37940D	BnaA09g33910D
BnaAnng05060D	BnaC08g39110D	BnaA09g34080D
BnaAnng05710D	BnaC08g43890D	BnaA09g34280D
BnaAnng05760D	BnaC08g44590D	BnaA09g34590D
BnaAnng05970D	BnaC08g45220D	BnaA09g35010D
BnaAnng06850D	BnaC08g46160D	BnaA09g35030D
BnaAnng06940D	BnaC08g46880D	BnaA09g35410D
BnaAnng07270D	BnaC08g49670D	BnaA09g35450D
BnaAnng07610D	BnaC08g49750D	BnaA09g35490D
BnaAnng07770D	BnaC09g04090D	BnaA09g36180D
BnaAnng07790D	BnaC09g04540D	BnaA09g36620D
BnaAnng07910D	BnaC09g04550D	BnaA09g36760D
BnaAnng07990D	BnaC09g05370D	BnaA09g36820D
BnaAnng08010D	BnaC09g05580D	BnaA09g36860D
BnaAnng08350D	BnaC09g07480D	BnaA09g37580D
BnaAnng08380D	BnaC09g07880D	BnaA09g37690D
BnaAnng08660D	BnaC09g09750D	BnaA09g37780D
BnaAnng08820D	BnaC09g11650D	BnaA09g38550D
BnaAnng09500D	BnaC09g16220D	BnaA09g39160D
BnaAnng11160D	BnaC09g16260D	BnaA09g39690D
BnaAnng11170D	BnaC09g21660D	BnaA09g39770D
BnaAnng12710D	BnaC09g23280D	BnaA09g40010D
BnaAnng12720D	BnaC09g23670D	BnaA09g40070D
BnaAnng12730D	BnaC09g23680D	BnaA09g40080D
BnaAnng13040D	BnaC09g23830D	BnaA09g40090D
BnaAnng13110D	BnaC09g24020D	BnaA09g40400D
BnaAnng13860D	BnaC09g25870D	BnaA09g40600D
BnaAnng15210D	BnaC09g26970D	BnaA09g40950D
BnaAnng15770D	BnaC09g27030D	BnaA09g41120D
BnaAnng15780D	BnaC09g29090D	BnaA09g41130D
BnaAnng17270D	BnaC09g29100D	BnaA09g41140D
BnaAnng17540D	BnaC09g29110D	BnaA09g41150D
BnaAnng17700D	BnaC09g29120D	BnaA09g41800D
BnaAnng18020D	BnaC09g29220D	BnaA09g41810D
BnaAnng18530D	BnaC09g30100D	BnaA09g42280D
BnaAnng18620D	BnaC09g30110D	BnaA09g42520D
BnaAnng18680D	BnaC09g32250D	BnaA09g42560D
BnaAnng18730D	BnaC09g36490D	BnaA09g42610D
BnaAnng19060D	BnaC09g40230D	BnaA09g42620D
BnaAnng19210D	BnaC09g41100D	BnaA09g43030D
BnaAnng19350D	BnaC09g42450D	BnaA09g43130D
BnaAnng19370D	BnaC09g42880D	BnaA09g43510D
BnaAnng19500D	BnaC09g43150D	BnaA09g43580D
BnaAnng19900D	BnaC09g43900D	BnaA09g43700D
BnaAnng20740D	BnaC09g43910D	BnaA09g44040D
BnaAnng20820D	BnaC09g44720D	BnaA09g44290D
BnaAnng20940D	BnaC09g44740D	BnaA09g44300D
BnaAnng21280D	BnaC09g45580D	BnaA09g44360D
BnaAnng21520D	BnaC09g46540D	BnaA09g44420D
BnaAnng21640D	BnaC09g46570D	BnaA09g44890D
BnaAnng22540D	BnaC09g46650D	BnaA09g45010D
BnaAnng22550D	BnaC09g47000D	BnaA09g45360D
BnaAnng23060D	BnaC09g47360D	BnaA09g45700D
BnaAnng23130D	BnaC09g47660D	BnaA09g46150D
BnaAnng23360D	BnaC09g47880D	BnaA09g46240D
BnaAnng23580D	BnaC09g47980D	BnaA09g46440D
BnaAnng23990D	BnaC09g48120D	BnaA09g46660D
BnaAnng24430D	BnaC09g48310D	BnaA09g47030D
BnaAnng24460D	BnaC09g49650D	BnaA09g47100D
BnaAnng24540D	BnaC09g52780D	BnaA09g47540D
BnaAnng24640D	BnaC09g52800D	BnaA09g47670D
BnaAnng24970D	BnaCnng00840D	BnaA09g47680D
BnaAnng25580D	BnaCnng03400D	BnaA09g48570D
BnaAnng25780D	BnaCnng03570D	BnaA09g48640D
BnaAnng25810D	BnaCnng03730D	BnaA09g48860D
BnaAnng25950D	BnaCnng05590D	BnaA09g48950D
BnaAnng25960D	BnaCnng05980D	BnaA09g49180D
BnaAnng26900D	BnaCnng06200D	BnaA09g50460D
BnaAnng27380D	BnaCnng07130D	BnaA09g50470D
BnaAnng27760D	BnaCnng10670D	BnaA09g50610D
BnaAnng27970D	BnaCnng10890D	BnaA09g51220D
BnaAnng28100D	BnaCnng11490D	BnaA09g51230D
BnaAnng28130D	BnaCnng12660D	BnaA09g53510D
BnaAnng28220D	BnaCnng13060D	BnaA09g54170D
BnaAnng28430D	BnaCnng13070D	BnaA09g54290D
BnaAnng28530D	BnaCnng14290D	BnaA09g54780D
BnaAnng29400D	BnaCnng14300D	BnaA09g54980D
BnaAnng30020D	BnaCnng14480D	BnaA09g55160D
BnaAnng30080D	BnaCnng15140D	BnaA09g55340D
BnaAnng30420D	BnaCnng16690D	BnaA09g55360D
BnaAnng30500D	BnaCnng16720D	BnaA09g55470D
BnaAnng31150D	BnaCnng16760D	BnaA09g55570D
BnaAnng31380D	BnaCnng16780D	BnaA09g56750D
BnaAnng31480D	BnaCnng16790D	BnaA09g57130D
BnaAnng31830D	BnaCnng18870D	BnaA09g57180D
BnaAnng31880D	BnaCnng20200D	BnaA10g00310D
BnaAnng32170D	BnaCnng20520D	BnaA10g00320D
BnaAnng32580D	BnaCnng21690D	BnaA10g00380D
BnaAnng32590D	BnaCnng24580D	BnaA10g00420D
BnaAnng33100D	BnaCnng25180D	BnaA10g00950D
BnaAnng33150D	BnaCnng27970D	BnaA10g01100D
BnaAnng33480D	BnaCnng28490D	BnaA10g01230D
BnaAnng33590D	BnaCnng30730D	BnaA10g01300D
BnaAnng33860D	BnaCnng33670D	BnaA10g01370D
BnaAnng34250D	BnaCnng34530D	BnaA10g01940D
BnaAnng34290D	BnaCnng35440D	BnaA10g03770D
BnaAnng34930D	BnaCnng35770D	BnaA10g03900D
BnaAnng34940D	BnaCnng37300D	BnaA10g04260D
BnaAnng35350D	BnaCnng38000D	BnaA10g04610D
BnaAnng35570D	BnaCnng39030D	BnaA10g05780D
BnaAnng35590D	BnaCnng42340D	BnaA10g06240D
BnaAnng35830D	BnaCnng42820D	BnaA10g06290D
BnaAnng35870D	BnaCnng43220D	BnaA10g06880D
BnaAnng36110D	BnaCnng43380D	BnaA10g07620D
BnaAnng36180D	BnaCnng43780D	BnaA10g07630D
BnaAnng36290D	BnaCnng44350D	BnaA10g08320D
BnaAnng36690D	BnaCnng45660D	BnaA10g08830D
BnaAnng36770D	BnaCnng46780D	BnaA10g09160D
BnaAnng37090D	BnaCnng46880D	BnaA10g09260D
BnaAnng37100D	BnaCnng49720D	BnaA10g09640D
BnaAnng37390D	BnaCnng51340D	BnaA10g11290D
BnaAnng37870D	BnaCnng52380D	BnaA10g11500D
BnaAnng38360D	BnaCnng54090D	BnaA10g12090D
BnaAnng39060D	BnaCnng55010D	BnaA10g12280D
BnaAnng39140D	BnaCnng55390D	BnaA10g12460D
BnaAnng39360D	BnaCnng55470D	BnaA10g12520D
BnaAnng39460D	BnaCnng55830D	BnaA10g12540D
BnaAnng39710D	BnaCnng56340D	BnaA10g12780D
BnaAnng40240D	BnaCnng56890D	BnaA10g12960D
BnaAnng40540D	BnaCnng57580D	BnaA10g13650D
BnaAnng40670D	BnaCnng58510D	BnaA10g14070D
BnaAnng40810D	BnaCnng60140D	BnaA10g14100D
BnaAnng41010D	BnaCnng60260D	BnaA10g14220D
BnaAnng41100D	BnaCnng60680D	BnaA10g15160D
BnaAnng41370D	BnaCnng61690D	BnaA10g15190D
BnaAnng42020D	BnaCnng62430D	BnaA10g15650D
BnaC01g00600D	BnaCnng62690D	BnaA10g15830D
BnaC01g00720D	BnaCnng62740D	BnaA10g16050D
BnaC01g02130D	BnaCnng63170D	BnaA10g16360D
BnaC01g03980D	BnaCnng63240D	BnaA10g16430D
BnaC01g03990D	BnaCnng63270D	BnaA10g17360D
BnaC01g04010D	BnaCnng66810D	BnaA10g18530D
BnaC01g04120D	BnaCnng67820D	BnaA10g18690D
BnaC01g04230D	BnaCnng69050D	BnaA10g18700D
BnaC01g04990D	BnaCnng70090D	BnaA10g20100D
BnaC01g05180D	BnaCnng71550D	BnaA10g20190D
BnaC01g05240D	BnaCnng71850D	BnaA10g20360D
BnaC01g05340D	BnaCnng73240D	BnaA10g20950D
BnaC01g05410D	BnaCnng75170D	BnaA10g21210D
BnaC01g05620D	BnaCnng75490D	BnaA10g21420D
BnaC01g06120D	BnaCnng76770D	BnaA10g21650D
BnaC01g06250D	BnaCnng78090D	BnaA10g21890D
BnaC01g08120D	BnaUnng00830D	BnaA10g22310D
BnaC01g08730D	BnaUnng00840D	BnaA10g22680D
BnaC01g08770D	BnaUnng00870D	BnaA10g23540D
BnaC01g08860D	BnaUnng00920D	BnaA10g23550D
BnaC01g09600D	BnaUnng02880D	BnaA10g23680D
BnaC01g10000D		BnaA10g23820D
BnaC01g10080D		BnaA10g24070D
BnaC01g10100D		BnaA10g24260D
BnaC01g10160D		BnaA10g24670D
BnaC01g10330D		BnaA10g24680D
BnaC01g10340D		BnaA10g25000D
BnaC01g10400D		BnaA10g25040D
BnaC01g10420D		BnaA10g25190D
BnaC01g10650D		BnaA10g25410D
BnaC01g10660D		BnaA10g25530D
BnaC01g10790D		BnaA10g25640D
BnaC01g11330D		BnaA10g25850D
BnaC01g11440D		BnaA10g25870D
BnaC01g11450D		BnaA10g25990D
BnaC01g11590D		BnaA10g26390D
BnaC01g11700D		BnaA10g26700D
BnaC01g11710D		BnaA10g27940D
BnaC01g11740D		BnaA10g28160D
BnaC01g12030D		BnaA10g28450D
BnaC01g12350D		BnaA10g28460D
BnaC01g12380D		BnaA10g28720D
BnaC01g12400D		BnaA10g29450D
BnaC01g12790D		BnaA10g29510D
BnaC01g12820D		BnaA10g30110D
BnaC01g12850D		BnaAnng00120D
BnaC01g13200D		BnaAnng00140D
BnaC01g14030D		BnaAnng00150D
BnaC01g14560D		BnaAnng00300D
BnaC01g14890D		BnaAnng00630D
BnaC01g15640D		BnaAnng00990D
BnaC01g15930D		BnaAnng01320D
BnaC01g15960D		BnaAnng01730D
BnaC01g16430D		BnaAnng03450D
BnaC01g16890D		BnaAnng03830D
BnaC01g16980D		BnaAnng04280D
BnaC01g17000D		BnaAnng04540D
BnaC01g17710D		BnaAnng05120D
BnaC01g17810D		BnaAnng05130D
BnaC01g18730D		BnaAnng05520D
BnaC01g18900D		BnaAnng05710D
BnaC01g20260D		BnaAnng05760D
BnaC01g20380D		BnaAnng05950D
BnaC01g22020D		BnaAnng05970D
BnaC01g22050D		BnaAnng06150D
BnaC01g23180D		BnaAnng06380D
BnaC01g23570D		BnaAnng06640D
BnaC01g24140D		BnaAnng06940D
BnaC01g24280D		BnaAnng07100D
BnaC01g26440D		BnaAnng07170D
BnaC01g27380D		BnaAnng07270D
BnaC01g27570D		BnaAnng07910D
BnaC01g27890D		BnaAnng07990D
BnaC01g28450D		BnaAnng08290D
BnaC01g29980D		BnaAnng08350D
BnaC01g30100D		BnaAnng08380D
BnaC01g30540D		BnaAnng08810D
BnaC01g30890D		BnaAnng09190D
BnaC01g31020D		BnaAnng09460D
BnaC01g31110D		BnaAnng09500D
BnaC01g31340D		BnaAnng09540D
BnaC01g31650D		BnaAnng10050D
BnaC01g32420D		BnaAnng10960D
BnaC01g32440D		BnaAnng11090D
BnaC01g32650D		BnaAnng11700D
BnaC01g33520D		BnaAnng11900D
BnaC01g35640D		BnaAnng11950D
BnaC01g35690D		BnaAnng11960D
BnaC01g35940D		BnaAnng12040D
BnaC01g36020D		BnaAnng12080D
BnaC01g36060D		BnaAnng12690D
BnaC01g36220D		BnaAnng12710D
BnaC01g36330D		BnaAnng12820D
BnaC01g36340D		BnaAnng12830D
BnaC01g36570D		BnaAnng12860D
BnaC01g36700D		BnaAnng13040D
BnaC01g36720D		BnaAnng13190D
BnaC01g36990D		BnaAnng13200D
BnaC01g37040D		BnaAnng13840D
BnaC01g37220D		BnaAnng13860D
BnaC01g37230D		BnaAnng13880D
BnaC01g39130D		BnaAnng14440D
BnaC01g39580D		BnaAnng14860D
BnaC01g39760D		BnaAnng15480D
BnaC01g39890D		BnaAnng15640D
BnaC01g40270D		BnaAnng15780D
BnaC01g40290D		BnaAnng17090D
BnaC01g40960D		BnaAnng17230D
BnaC01g40970D		BnaAnng17240D
BnaC01g41980D		BnaAnng17540D
BnaC01g43200D		BnaAnng17770D
BnaC01g44180D		BnaAnng17970D
BnaC02g01010D		BnaAnng18330D
BnaC02g01170D		BnaAnng18620D
BnaC02g01690D		BnaAnng18730D
BnaC02g02230D		BnaAnng18870D
BnaC02g02300D		BnaAnng19040D
BnaC02g02310D		BnaAnng19060D
BnaC02g02350D		BnaAnng19350D
BnaC02g02610D		BnaAnng19370D
BnaC02g02620D		BnaAnng20740D
BnaC02g02670D		BnaAnng20820D
BnaC02g02960D		BnaAnng20840D
BnaC02g03280D		BnaAnng20870D
BnaC02g03550D		BnaAnng21200D
BnaC02g03560D		BnaAnng21280D
BnaC02g03570D		BnaAnng21800D
BnaC02g03580D		BnaAnng22510D
BnaC02g03610D		BnaAnng22550D
BnaC02g03620D		BnaAnng23990D
BnaC02g03680D		BnaAnng24430D
BnaC02g03720D		BnaAnng24500D
BnaC02g03740D		BnaAnng24600D
BnaC02g03760D		BnaAnng25580D
BnaC02g04030D		BnaAnng26220D
BnaC02g04560D		BnaAnng26330D
BnaC02g05450D		BnaAnng26560D
BnaC02g05730D		BnaAnng26570D
BnaC02g05950D		BnaAnng26610D
BnaC02g06510D		BnaAnng27060D
BnaC02g07370D		BnaAnng27200D
BnaC02g07380D		BnaAnng27480D
BnaC02g07400D		BnaAnng27980D
BnaC02g07460D		BnaAnng28100D
BnaC02g08320D		BnaAnng28220D
BnaC02g09390D		BnaAnng28860D
BnaC02g09910D		BnaAnng28940D
BnaC02g10660D		BnaAnng28960D
BnaC02g10670D		BnaAnng29540D
BnaC02g11380D		BnaAnng29590D
BnaC02g11480D		BnaAnng29870D
BnaC02g13020D		BnaAnng30110D
BnaC02g13450D		BnaAnng30480D
BnaC02g13600D		BnaAnng30490D
BnaC02g15380D		BnaAnng30700D
BnaC02g16290D		BnaAnng31300D
BnaC02g16480D		BnaAnng31370D
BnaC02g16490D		BnaAnng31480D
BnaC02g18150D		BnaAnng31620D
BnaC02g18310D		BnaAnng31880D
BnaC02g20240D		BnaAnng32170D
BnaC02g21440D		BnaAnng33950D
BnaC02g21650D		BnaAnng34290D
BnaC02g21720D		BnaAnng34370D
BnaC02g22640D		BnaAnng35740D
BnaC02g22680D		BnaAnng35830D
BnaC02g22900D		BnaAnng35990D
BnaC02g23320D		BnaAnng36110D
BnaC02g23610D		BnaAnng36290D
BnaC02g24000D		BnaAnng36390D
BnaC02g25080D		BnaAnng36510D
BnaC02g25110D		BnaAnng36700D
BnaC02g25120D		BnaAnng37050D
BnaC02g25630D		BnaAnng37090D
BnaC02g25640D		BnaAnng37520D
BnaC02g25800D		BnaAnng38640D
BnaC02g25810D		BnaAnng38710D
BnaC02g26030D		BnaAnng39270D
BnaC02g26080D		BnaAnng39710D
BnaC02g27050D		BnaAnng40670D
BnaC02g27110D		BnaAnng41370D
BnaC02g27300D		BnaC01g00720D
BnaC02g27330D		BnaC01g01310D
BnaC02g27380D		BnaC01g02110D
BnaC02g27830D		BnaC01g02130D
BnaC02g28150D		BnaC01g02210D
BnaC02g28200D		BnaC01g02240D
BnaC02g28270D		BnaC01g02250D
BnaC02g28560D		BnaC01g03230D
BnaC02g29430D		BnaC01g03240D
BnaC02g29450D		BnaC01g03400D
BnaC02g29680D		BnaC01g03440D
BnaC02g31560D		BnaC01g03990D
BnaC02g31700D		BnaC01g04010D
BnaC02g31910D		BnaC01g04020D
BnaC02g32230D		BnaC01g04120D
BnaC02g32240D		BnaC01g04230D
BnaC02g32330D		BnaC01g04240D
BnaC02g32870D		BnaC01g04310D
BnaC02g35160D		BnaC01g04860D
BnaC02g35560D		BnaC01g04870D
BnaC02g35650D		BnaC01g05180D
BnaC02g35960D		BnaC01g05240D
BnaC02g36170D		BnaC01g05620D
BnaC02g36340D		BnaC01g06390D
BnaC02g36680D		BnaC01g06420D
BnaC02g36770D		BnaC01g06900D
BnaC02g36880D		BnaC01g07140D
BnaC02g37250D		BnaC01g07350D
BnaC02g37260D		BnaC01g07600D
BnaC02g38520D		BnaC01g08040D
BnaC02g38610D		BnaC01g08110D
BnaC02g39030D		BnaC01g08120D
BnaC02g39310D		BnaC01g08130D
BnaC02g39320D		BnaC01g08420D
BnaC02g41710D		BnaC01g10070D
BnaC02g41790D		BnaC01g10080D
BnaC02g42100D		BnaC01g10100D
BnaC02g42730D		BnaC01g10210D
BnaC02g42930D		BnaC01g10530D
BnaC02g43630D		BnaC01g10570D
BnaC02g43640D		BnaC01g10590D
BnaC02g43670D		BnaC01g10650D
BnaC02g43690D		BnaC01g11450D
BnaC02g43710D		BnaC01g11610D
BnaC02g43790D		BnaC01g11740D
BnaC02g43900D		BnaC01g11750D
BnaC02g44030D		BnaC01g12280D
BnaC02g45070D		BnaC01g12350D
BnaC02g45160D		BnaC01g13200D
BnaC02g45360D		BnaC01g14090D
BnaC02g45830D		BnaC01g14390D
BnaC02g45840D		BnaC01g14590D
BnaC02g46490D		BnaC01g14880D
BnaC02g46610D		BnaC01g14890D
BnaC02g46740D		BnaC01g15000D
BnaC02g46770D		BnaC01g15640D
BnaC02g47210D		BnaC01g15700D
BnaC02g47310D		BnaC01g16310D
BnaC02g47530D		BnaC01g16430D
BnaC02g47790D		BnaC01g16750D
BnaC02g47830D		BnaC01g16890D
BnaC02g47880D		BnaC01g16980D
BnaC02g48160D		BnaC01g17710D
BnaC02g48170D		BnaC01g17810D
BnaC02g48180D		BnaC01g18900D
BnaC02g48340D		BnaC01g18910D
BnaC02g48820D		BnaC01g19450D
BnaC02g48890D		BnaC01g19470D
BnaC02g48930D		BnaC01g19480D
BnaC03g00010D		BnaC01g20260D
BnaC03g00020D		BnaC01g20360D
BnaC03g00070D		BnaC01g20380D
BnaC03g00080D		BnaC01g20630D
BnaC03g00120D		BnaC01g20800D
BnaC03g00130D		BnaC01g20890D
BnaC03g00140D		BnaC01g21110D
BnaC03g00160D		BnaC01g21940D
BnaC03g00170D		BnaC01g22090D
BnaC03g00190D		BnaC01g23220D
BnaC03g00210D		BnaC01g23570D
BnaC03g00220D		BnaC01g23990D
BnaC03g00240D		BnaC01g24140D
BnaC03g00250D		BnaC01g24660D
BnaC03g00260D		BnaC01g24670D
BnaC03g00270D		BnaC01g26440D
BnaC03g00280D		BnaC01g27190D
BnaC03g00310D		BnaC01g27440D
BnaC03g00320D		BnaC01g27570D
BnaC03g00330D		BnaC01g27610D
BnaC03g00340D		BnaC01g28450D
BnaC03g00350D		BnaC01g29030D
BnaC03g00360D		BnaC01g29070D
BnaC03g00450D		BnaC01g29450D
BnaC03g00460D		BnaC01g29980D
BnaC03g00500D		BnaC01g30000D
BnaC03g00520D		BnaC01g30100D
BnaC03g00530D		BnaC01g31020D
BnaC03g00540D		BnaC01g31340D
BnaC03g00550D		BnaC01g31670D
BnaC03g00570D		BnaC01g31990D
BnaC03g00670D		BnaC01g32520D
BnaC03g00680D		BnaC01g33270D
BnaC03g00690D		BnaC01g33500D
BnaC03g00710D		BnaC01g34080D
BnaC03g00730D		BnaC01g34820D
BnaC03g00750D		BnaC01g35640D
BnaC03g00760D		BnaC01g36060D
BnaC03g00770D		BnaC01g36330D
BnaC03g00800D		BnaC01g36720D
BnaC03g00810D		BnaC01g36910D
BnaC03g00850D		BnaC01g37220D
BnaC03g00890D		BnaC01g37230D
BnaC03g00940D		BnaC01g37750D
BnaC03g00960D		BnaC01g38010D
BnaC03g00970D		BnaC01g38680D
BnaC03g01010D		BnaC01g38930D
BnaC03g01020D		BnaC01g38950D
BnaC03g01030D		BnaC01g39300D
BnaC03g01040D		BnaC01g40890D
BnaC03g01050D		BnaC01g41000D
BnaC03g01060D		BnaC01g41150D
BnaC03g01080D		BnaC01g41570D
BnaC03g01090D		BnaC01g42580D
BnaC03g01100D		BnaC01g42890D
BnaC03g01110D		BnaC01g43590D
BnaC03g01130D		BnaC01g43600D
BnaC03g01140D		BnaC01g43710D
BnaC03g01150D		BnaC01g43890D
BnaC03g01160D		BnaC01g44100D
BnaC03g01170D		BnaC01g44580D
BnaC03g01200D		BnaC02g00600D
BnaC03g01210D		BnaC02g00990D
BnaC03g01220D		BnaC02g01010D
BnaC03g01230D		BnaC02g01170D
BnaC03g01250D		BnaC02g01290D
BnaC03g01280D		BnaC02g01470D
BnaC03g01290D		BnaC02g02300D
BnaC03g01300D		BnaC02g02310D
BnaC03g01340D		BnaC02g02510D
BnaC03g01380D		BnaC02g02650D
BnaC03g01390D		BnaC02g03130D
BnaC03g01450D		BnaC02g03280D
BnaC03g01490D		BnaC02g03290D
BnaC03g01520D		BnaC02g04020D
BnaC03g01570D		BnaC02g04030D
BnaC03g01610D		BnaC02g04400D
BnaC03g01620D		BnaC02g04560D
BnaC03g01630D		BnaC02g05680D
BnaC03g01640D		BnaC02g05730D
BnaC03g01650D		BnaC02g05930D
BnaC03g01660D		BnaC02g06330D
BnaC03g01690D		BnaC02g06510D
BnaC03g01700D		BnaC02g07270D
BnaC03g01710D		BnaC02g07510D
BnaC03g01720D		BnaC02g08010D
BnaC03g01730D		BnaC02g08020D
BnaC03g01750D		BnaC02g08030D
BnaC03g01760D		BnaC02g08470D
BnaC03g01780D		BnaC02g09390D
BnaC03g01790D		BnaC02g09910D
BnaC03g01810D		BnaC02g10190D
BnaC03g01820D		BnaC02g10380D
BnaC03g01830D		BnaC02g10660D
BnaC03g01840D		BnaC02g10670D
BnaC03g01850D		BnaC02g11170D
BnaC03g01860D		BnaC02g11420D
BnaC03g01890D		BnaC02g11480D
BnaC03g01900D		BnaC02g14170D
BnaC03g01930D		BnaC02g14560D
BnaC03g01950D		BnaC02g14570D
BnaC03g01960D		BnaC02g15370D
BnaC03g02050D		BnaC02g15390D
BnaC03g02070D		BnaC02g15980D
BnaC03g02080D		BnaC02g16290D
BnaC03g02130D		BnaC02g16530D
BnaC03g02160D		BnaC02g16640D
BnaC03g02200D		BnaC02g16720D
BnaC03g02220D		BnaC02g16960D
BnaC03g02240D		BnaC02g17120D
BnaC03g02250D		BnaC02g17710D
BnaC03g02260D		BnaC02g17730D
BnaC03g02290D		BnaC02g18150D
BnaC03g02340D		BnaC02g18310D
BnaC03g02360D		BnaC02g18580D
BnaC03g02370D		BnaC02g19750D
BnaC03g02380D		BnaC02g20240D
BnaC03g02390D		BnaC02g21010D
BnaC03g02410D		BnaC02g21080D
BnaC03g02420D		BnaC02g21440D
BnaC03g02430D		BnaC02g21450D
BnaC03g02440D		BnaC02g21570D
BnaC03g02490D		BnaC02g21650D
BnaC03g02510D		BnaC02g21740D
BnaC03g02520D		BnaC02g21750D
BnaC03g02540D		BnaC02g22250D
BnaC03g02560D		BnaC02g22640D
BnaC03g02600D		BnaC02g24170D
BnaC03g02630D		BnaC02g24770D
BnaC03g02650D		BnaC02g25440D
BnaC03g02690D		BnaC02g25530D
BnaC03g02700D		BnaC02g25630D
BnaC03g02750D		BnaC02g25640D
BnaC03g02760D		BnaC02g25990D
BnaC03g02770D		BnaC02g26030D
BnaC03g02850D		BnaC02g28050D
BnaC03g02860D		BnaC02g28190D
BnaC03g02880D		BnaC02g31500D
BnaC03g02910D		BnaC02g31560D
BnaC03g02920D		BnaC02g31690D
BnaC03g02960D		BnaC02g31750D
BnaC03g02980D		BnaC02g32240D
BnaC03g03000D		BnaC02g32710D
BnaC03g03030D		BnaC02g33070D
BnaC03g03050D		BnaC02g33470D
BnaC03g03060D		BnaC02g33890D
BnaC03g03120D		BnaC02g34540D
BnaC03g03190D		BnaC02g35140D
BnaC03g03200D		BnaC02g35150D
BnaC03g03210D		BnaC02g35650D
BnaC03g03220D		BnaC02g35960D
BnaC03g03240D		BnaC02g36340D
BnaC03g03270D		BnaC02g36770D
BnaC03g03280D		BnaC02g37250D
BnaC03g03320D		BnaC02g37260D
BnaC03g03330D		BnaC02g37280D
BnaC03g03340D		BnaC02g37290D
BnaC03g03390D		BnaC02g37390D
BnaC03g03400D		BnaC02g37590D
BnaC03g03410D		BnaC02g37970D
BnaC03g03430D		BnaC02g38230D
BnaC03g03440D		BnaC02g38300D
BnaC03g03450D		BnaC02g38370D
BnaC03g03460D		BnaC02g38520D
BnaC03g03480D		BnaC02g38610D
BnaC03g03490D		BnaC02g38620D
BnaC03g03500D		BnaC02g39030D
BnaC03g03520D		BnaC02g39170D
BnaC03g03530D		BnaC02g39310D
BnaC03g03550D		BnaC02g39950D
BnaC03g03560D		BnaC02g40040D
BnaC03g03570D		BnaC02g41040D
BnaC03g03580D		BnaC02g41080D
BnaC03g03590D		BnaC02g41710D
BnaC03g03620D		BnaC02g42100D
BnaC03g03630D		BnaC02g42330D
BnaC03g03660D		BnaC02g42490D
BnaC03g03670D		BnaC02g42730D
BnaC03g03680D		BnaC02g42930D
BnaC03g03690D		BnaC02g43000D
BnaC03g03700D		BnaC02g43020D
BnaC03g03710D		BnaC02g43080D
BnaC03g03720D		BnaC02g43690D
BnaC03g03740D		BnaC02g44630D
BnaC03g03750D		BnaC02g44790D
BnaC03g03760D		BnaC02g45010D
BnaC03g03770D		BnaC02g45270D
BnaC03g03780D		BnaC02g45330D
BnaC03g03810D		BnaC02g45540D
BnaC03g03820D		BnaC02g45620D
BnaC03g03880D		BnaC02g45660D
BnaC03g03910D		BnaC02g46610D
BnaC03g03940D		BnaC02g46970D
BnaC03g03950D		BnaC02g47170D
BnaC03g03960D		BnaC02g47530D
BnaC03g03970D		BnaC02g47540D
BnaC03g03980D		BnaC02g47660D
BnaC03g03990D		BnaC02g47790D
BnaC03g04010D		BnaC02g47880D
BnaC03g04020D		BnaC02g48800D
BnaC03g04050D		BnaC02g48820D
BnaC03g04060D		BnaC03g00010D
BnaC03g04070D		BnaC03g00120D
BnaC03g04080D		BnaC03g02080D
BnaC03g04090D		BnaC03g03480D
BnaC03g04120D		BnaC03g03510D
BnaC03g04130D		BnaC03g03740D
BnaC03g04140D		BnaC03g03990D
BnaC03g04170D		BnaC03g04520D
BnaC03g04180D		BnaC03g06000D
BnaC03g04200D		BnaC03g06130D
BnaC03g04220D		BnaC03g06140D
BnaC03g04230D		BnaC03g06270D
BnaC03g04240D		BnaC03g07690D
BnaC03g04250D		BnaC03g08040D
BnaC03g04300D		BnaC03g08390D
BnaC03g04330D		BnaC03g08410D
BnaC03g04340D		BnaC03g08550D
BnaC03g04350D		BnaC03g08940D
BnaC03g04390D		BnaC03g09050D
BnaC03g04400D		BnaC03g09230D
BnaC03g04410D		BnaC03g10530D
BnaC03g04450D		BnaC03g10630D
BnaC03g04460D		BnaC03g11320D
BnaC03g04470D		BnaC03g11570D
BnaC03g04490D		BnaC03g11620D
BnaC03g04500D		BnaC03g11660D
BnaC03g04510D		BnaC03g11820D
BnaC03g04520D		BnaC03g12540D
BnaC03g04530D		BnaC03g12640D
BnaC03g04580D		BnaC03g13110D
BnaC03g04590D		BnaC03g13180D
BnaC03g04600D		BnaC03g13310D
BnaC03g04610D		BnaC03g13820D
BnaC03g04640D		BnaC03g14610D
BnaC03g04660D		BnaC03g14650D
BnaC03g04670D		BnaC03g14710D
BnaC03g04680D		BnaC03g14810D
BnaC03g04790D		BnaC03g15010D
BnaC03g04800D		BnaC03g16340D
BnaC03g04810D		BnaC03g16540D
BnaC03g04820D		BnaC03g16550D
BnaC03g04830D		BnaC03g16970D
BnaC03g04840D		BnaC03g16980D
BnaC03g04930D		BnaC03g16990D
BnaC03g04940D		BnaC03g17200D
BnaC03g04950D		BnaC03g17440D
BnaC03g04970D		BnaC03g17550D
BnaC03g04980D		BnaC03g17560D
BnaC03g05020D		BnaC03g17660D
BnaC03g05030D		BnaC03g17770D
BnaC03g05040D		BnaC03g17780D
BnaC03g05050D		BnaC03g17800D
BnaC03g05060D		BnaC03g17860D
BnaC03g05070D		BnaC03g18060D
BnaC03g05080D		BnaC03g18140D
BnaC03g05090D		BnaC03g18590D
BnaC03g05100D		BnaC03g18680D
BnaC03g05120D		BnaC03g18700D
BnaC03g05140D		BnaC03g18910D
BnaC03g05180D		BnaC03g18950D
BnaC03g05210D		BnaC03g19040D
BnaC03g05220D		BnaC03g19460D
BnaC03g05230D		BnaC03g19500D
BnaC03g05250D		BnaC03g19510D
BnaC03g05260D		BnaC03g19680D
BnaC03g05320D		BnaC03g19810D
BnaC03g05330D		BnaC03g21360D
BnaC03g05340D		BnaC03g21620D
BnaC03g05350D		BnaC03g22170D
BnaC03g05360D		BnaC03g22180D
BnaC03g05380D		BnaC03g22390D
BnaC03g05390D		BnaC03g22460D
BnaC03g05400D		BnaC03g23130D
BnaC03g05420D		BnaC03g23340D
BnaC03g05460D		BnaC03g23710D
BnaC03g05550D		BnaC03g24090D
BnaC03g05560D		BnaC03g25800D
BnaC03g05570D		BnaC03g26540D
BnaC03g05580D		BnaC03g26780D
BnaC03g05610D		BnaC03g26850D
BnaC03g05630D		BnaC03g26890D
[truncated: 1,392 more rows]
