# Supplementary material for: BnaMPK3s promote organ size by interacting with BnaARF2s in Brassica napus
Source: Plant Biotechnol J. 2023 Feb 2;21(5):899–901. doi: 10.1111/pbi.14013 (PMC10106852; doi:10.1111/pbi.14013)
Supplement: Supplementary file 5 — Table S4 The co‐regulated DEGs by BnaMPK3 and BnaARF2. [file PBI-21-899-s008.xlsx]

## Sheet: Table S4
Table S4. The co-regulated DEGs by BnaMPK3 and BnaARF2.
bnampk3CR&35S::BnaC03.ARF2 overlap	bnampk3CR&35S::BnaC03.ARF2 co-downregulated	bnampk3CR&35S::BnaC03.ARF2 co-upregulated	bnampk3CR&35S::BnaC03.ARF2 oppositely regulated
BnaA01g01100D	BnaA01g01550D	BnaA01g01100D	BnaA01g28190D
BnaA01g01230D	BnaA01g04730D	BnaA01g01230D	BnaA01g30210D
BnaA01g01550D	BnaA01g07970D	BnaA01g01570D	BnaA05g02550D
BnaA01g01570D	BnaA01g13090D	BnaA01g01620D	BnaA06g11010D
BnaA01g01620D	BnaA01g15320D	BnaA01g01870D	BnaA08g03050D
BnaA01g01870D	BnaA01g23920D	BnaA01g02720D	BnaA08g08140D
BnaA01g02720D	BnaA01g24440D	BnaA01g02860D	BnaC03g01280D
BnaA01g02860D	BnaA01g25950D	BnaA01g02880D	BnaC04g52970D
BnaA01g02880D	BnaA01g28350D	BnaA01g02980D	BnaC06g33400D
BnaA01g02980D	BnaA01g29240D	BnaA01g03580D	BnaC07g05810D
BnaA01g03580D	BnaA01g30570D	BnaA01g04150D	BnaC09g03080D
BnaA01g04150D	BnaA01g31390D	BnaA01g06350D	BnaCnng21190D
BnaA01g04730D	BnaA01g36530D	BnaA01g06460D	BnaA02g31000D
BnaA01g06350D	BnaA02g00920D	BnaA01g06610D	BnaA02g32910D
BnaA01g06460D	BnaA02g05170D	BnaA01g06740D	BnaA02g34140D
BnaA01g06610D	BnaA02g05360D	BnaA01g08510D	BnaA02g34580D
BnaA01g06740D	BnaA02g07470D	BnaA01g09740D	BnaA06g02010D
BnaA01g07970D	BnaA02g12850D	BnaA01g12340D	BnaA06g17910D
BnaA01g08510D	BnaA02g26140D	BnaA01g12380D	BnaA07g05740D
BnaA01g09740D	BnaA02g27270D	BnaA01g12930D	BnaA07g38400D
BnaA01g12340D	BnaA02g32550D	BnaA01g13440D	BnaA10g03900D
BnaA01g12380D	BnaA02g33270D	BnaA01g13950D	BnaAnng06640D
BnaA01g12930D	BnaA02g33280D	BnaA01g14380D	BnaC01g37750D
BnaA01g13090D	BnaA02g33800D	BnaA01g15000D	BnaC02g16640D
BnaA01g13440D	BnaA02g34500D	BnaA01g15080D	BnaC03g09230D
BnaA01g13950D	BnaA02g37030D	BnaA01g18670D	BnaC03g46850D
BnaA01g14380D	BnaA03g00930D	BnaA01g19010D	BnaCnng21690D
BnaA01g15000D	BnaA03g01600D	BnaA01g19120D
BnaA01g15080D	BnaA03g02070D	BnaA01g21080D
BnaA01g15320D	BnaA03g03680D	BnaA01g21090D
BnaA01g18670D	BnaA03g10740D	BnaA01g21160D
BnaA01g19010D	BnaA03g17520D	BnaA01g22050D
BnaA01g19120D	BnaA03g20670D	BnaA01g26030D
BnaA01g21080D	BnaA03g25060D	BnaA01g26180D
BnaA01g21090D	BnaA03g26130D	BnaA01g27170D
BnaA01g21160D	BnaA03g26140D	BnaA01g27360D
BnaA01g22050D	BnaA03g32320D	BnaA01g27510D
BnaA01g23920D	BnaA03g34940D	BnaA01g27540D
BnaA01g24440D	BnaA03g35890D	BnaA01g28690D
BnaA01g25950D	BnaA03g36800D	BnaA01g28810D
BnaA01g26030D	BnaA03g36810D	BnaA01g29390D
BnaA01g26180D	BnaA03g38770D	BnaA01g29600D
BnaA01g27170D	BnaA03g41970D	BnaA01g29610D
BnaA01g27360D	BnaA03g45080D	BnaA01g29850D
BnaA01g27510D	BnaA03g45610D	BnaA01g31330D
BnaA01g27540D	BnaA03g47060D	BnaA01g31850D
BnaA01g28190D	BnaA03g49250D	BnaA01g32040D
BnaA01g28350D	BnaA03g55720D	BnaA01g32250D
BnaA01g28690D	BnaA03g55950D	BnaA01g32340D
BnaA01g28810D	BnaA03g57570D	BnaA01g32630D
BnaA01g29240D	BnaA03g59290D	BnaA01g33060D
BnaA01g29390D	BnaA04g04360D	BnaA01g33120D
BnaA01g29600D	BnaA04g06200D	BnaA01g34500D
BnaA01g29610D	BnaA04g07660D	BnaA01g34910D
BnaA01g29850D	BnaA04g10260D	BnaA01g36770D
BnaA01g30210D	BnaA04g17560D	BnaA01g36880D
BnaA01g30570D	BnaA04g18330D	BnaA01g37160D
BnaA01g31330D	BnaA04g23290D	BnaA01g37170D
BnaA01g31390D	BnaA05g01090D	BnaA01g37210D
BnaA01g31850D	BnaA05g04450D	BnaA02g01510D
BnaA01g32040D	BnaA05g07390D	BnaA02g02530D
BnaA01g32250D	BnaA05g08170D	BnaA02g03050D
BnaA01g32340D	BnaA05g12550D	BnaA02g03550D
BnaA01g32630D	BnaA05g13700D	BnaA02g04190D
BnaA01g33060D	BnaA05g16720D	BnaA02g04780D
BnaA01g33120D	BnaA05g19010D	BnaA02g05310D
BnaA01g34500D	BnaA05g19470D	BnaA02g05510D
BnaA01g34910D	BnaA05g19630D	BnaA02g07320D
BnaA01g36530D	BnaA05g20800D	BnaA02g08140D
BnaA01g36770D	BnaA05g21380D	BnaA02g10720D
BnaA01g36880D	BnaA05g24860D	BnaA02g12340D
BnaA01g37160D	BnaA05g25210D	BnaA02g12360D
BnaA01g37170D	BnaA05g26030D	BnaA02g12540D
BnaA01g37210D	BnaA05g26640D	BnaA02g12620D
BnaA02g00920D	BnaA05g28970D	BnaA02g13390D
BnaA02g01510D	BnaA05g31370D	BnaA02g13820D
BnaA02g02530D	BnaA05g34550D	BnaA02g13920D
BnaA02g03050D	BnaA05g34870D	BnaA02g16020D
BnaA02g03550D	BnaA05g35230D	BnaA02g16460D
BnaA02g04190D	BnaA05g35460D	BnaA02g18110D
BnaA02g04780D	BnaA06g01210D	BnaA02g18180D
BnaA02g05170D	BnaA06g01470D	BnaA02g19730D
BnaA02g05310D	BnaA06g03880D	BnaA02g20700D
BnaA02g05360D	BnaA06g10110D	BnaA02g21030D
BnaA02g05510D	BnaA06g13160D	BnaA02g21850D
BnaA02g07320D	BnaA06g15780D	BnaA02g22420D
BnaA02g07470D	BnaA06g15800D	BnaA02g22670D
BnaA02g08140D	BnaA06g23070D	BnaA02g24670D
BnaA02g10720D	BnaA06g26980D	BnaA02g26300D
BnaA02g12340D	BnaA06g33530D	BnaA02g26910D
BnaA02g12360D	BnaA06g36250D	BnaA02g27000D
BnaA02g12540D	BnaA06g36630D	BnaA02g27200D
BnaA02g12620D	BnaA06g36820D	BnaA02g27860D
BnaA02g12850D	BnaA06g38400D	BnaA02g28270D
BnaA02g13390D	BnaA06g39910D	BnaA02g28700D
BnaA02g13820D	BnaA07g02880D	BnaA02g29610D
BnaA02g13920D	BnaA07g03570D	BnaA02g29640D
BnaA02g16020D	BnaA07g06030D	BnaA02g30190D
BnaA02g16460D	BnaA07g09830D	BnaA02g33450D
BnaA02g18110D	BnaA07g13990D	BnaA02g34120D
BnaA02g18180D	BnaA07g21310D	BnaA02g34940D
BnaA02g19730D	BnaA07g22620D	BnaA02g35250D
BnaA02g20700D	BnaA07g27840D	BnaA02g35330D
BnaA02g21030D	BnaA07g31420D	BnaA02g35710D
BnaA02g21850D	BnaA07g35330D	BnaA02g35750D
BnaA02g22420D	BnaA07g35780D	BnaA02g35880D
BnaA02g22670D	BnaA07g37560D	BnaA02g36250D
BnaA02g24670D	BnaA08g00140D	BnaA03g04460D
BnaA02g26140D	BnaA08g00970D	BnaA03g04730D
BnaA02g26300D	BnaA08g02830D	BnaA03g04820D
BnaA02g26910D	BnaA08g04080D	BnaA03g05130D
BnaA02g27000D	BnaA08g05680D	BnaA03g07130D
BnaA02g27200D	BnaA08g06520D	BnaA03g09290D
BnaA02g27270D	BnaA08g14520D	BnaA03g09400D
BnaA02g27860D	BnaA08g18480D	BnaA03g10070D
BnaA02g28270D	BnaA08g26540D	BnaA03g10420D
BnaA02g28700D	BnaA08g28420D	BnaA03g12860D
BnaA02g29610D	BnaA09g03190D	BnaA03g13640D
BnaA02g29640D	BnaA09g04500D	BnaA03g13650D
BnaA02g30190D	BnaA09g04980D	BnaA03g14020D
BnaA02g31000D	BnaA09g05710D	BnaA03g14220D
BnaA02g32550D	BnaA09g06500D	BnaA03g14380D
BnaA02g32910D	BnaA09g07820D	BnaA03g14760D
BnaA02g33270D	BnaA09g12210D	BnaA03g15380D
BnaA02g33280D	BnaA09g14900D	BnaA03g15710D
BnaA02g33450D	BnaA09g20080D	BnaA03g15750D
BnaA02g33800D	BnaA09g20370D	BnaA03g15810D
BnaA02g34120D	BnaA09g20660D	BnaA03g16230D
BnaA02g34140D	BnaA09g28890D	BnaA03g16240D
BnaA02g34500D	BnaA09g32410D	BnaA03g16430D
BnaA02g34580D	BnaA09g33150D	BnaA03g18570D
BnaA02g34940D	BnaA09g37600D	BnaA03g18670D
BnaA02g35250D	BnaA09g39650D	BnaA03g18900D
BnaA02g35330D	BnaA09g41170D	BnaA03g18910D
BnaA02g35710D	BnaA09g41960D	BnaA03g20180D
BnaA02g35750D	BnaA09g47340D	BnaA03g21460D
BnaA02g35880D	BnaA09g48220D	BnaA03g22360D
BnaA02g36250D	BnaA09g50540D	BnaA03g22740D
BnaA02g37030D	BnaA10g00540D	BnaA03g23010D
BnaA03g00930D	BnaA10g03990D	BnaA03g24580D
BnaA03g01600D	BnaA10g04190D	BnaA03g25760D
BnaA03g02070D	BnaA10g14320D	BnaA03g26780D
BnaA03g03680D	BnaA10g17650D	BnaA03g27100D
BnaA03g04460D	BnaA10g18730D	BnaA03g28150D
BnaA03g04730D	BnaA10g18930D	BnaA03g30030D
BnaA03g04820D	BnaA10g19670D	BnaA03g31790D
BnaA03g05130D	BnaA10g22670D	BnaA03g31960D
BnaA03g07130D	BnaA10g23900D	BnaA03g33790D
BnaA03g09290D	BnaA10g24610D	BnaA03g34230D
BnaA03g09400D	BnaA10g24720D	BnaA03g34270D
BnaA03g10070D	BnaA10g25110D	BnaA03g35110D
BnaA03g10420D	BnaA10g29560D	BnaA03g35310D
BnaA03g10740D	BnaAnng02940D	BnaA03g35520D
BnaA03g12860D	BnaAnng04910D	BnaA03g35770D
BnaA03g13640D	BnaAnng09400D	BnaA03g35870D
BnaA03g13650D	BnaAnng19830D	BnaA03g37010D
BnaA03g14020D	BnaAnng22720D	BnaA03g38180D
BnaA03g14220D	BnaAnng25390D	BnaA03g39580D
BnaA03g14380D	BnaAnng26550D	BnaA03g40990D
BnaA03g14760D	BnaAnng27090D	BnaA03g42560D
BnaA03g15380D	BnaAnng29770D	BnaA03g43580D
BnaA03g15710D	BnaAnng31970D	BnaA03g43670D
BnaA03g15750D	BnaAnng38450D	BnaA03g43830D
BnaA03g15810D	BnaAnng39070D	BnaA03g43960D
BnaA03g16230D	BnaAnng39990D	BnaA03g44570D
BnaA03g16240D	BnaC01g00680D	BnaA03g46280D
BnaA03g16430D	BnaC01g04250D	BnaA03g47250D
BnaA03g17520D	BnaC01g04330D	BnaA03g48270D
BnaA03g18570D	BnaC01g17610D	BnaA03g48750D
BnaA03g18670D	BnaC01g21080D	BnaA03g50060D
BnaA03g18900D	BnaC01g21190D	BnaA03g50100D
BnaA03g18910D	BnaC01g30760D	BnaA03g50310D
BnaA03g20180D	BnaC01g32860D	BnaA03g50740D
BnaA03g20670D	BnaC01g35480D	BnaA03g51320D
BnaA03g21460D	BnaC01g36460D	BnaA03g51890D
BnaA03g22360D	BnaC01g36670D	BnaA03g51900D
BnaA03g22740D	BnaC01g37250D	BnaA03g52830D
BnaA03g23010D	BnaC01g38170D	BnaA03g53270D
BnaA03g24580D	BnaC01g38510D	BnaA03g53320D
BnaA03g25060D	BnaC01g39170D	BnaA03g54060D
BnaA03g25760D	BnaC02g00440D	BnaA03g55610D
BnaA03g26130D	BnaC02g04300D	BnaA03g55860D
BnaA03g26140D	BnaC02g07850D	BnaA03g55990D
BnaA03g26780D	BnaC02g11750D	BnaA03g56550D
BnaA03g27100D	BnaC02g20410D	BnaA03g57310D
BnaA03g28150D	BnaC02g21490D	BnaA03g60150D
BnaA03g30030D	BnaC02g30620D	BnaA04g01660D
BnaA03g31790D	BnaC02g34260D	BnaA04g02800D
BnaA03g31960D	BnaC02g37450D	BnaA04g03610D
BnaA03g32320D	BnaC02g41390D	BnaA04g04400D
BnaA03g33790D	BnaC02g42580D	BnaA04g04420D
BnaA03g34230D	BnaC02g43800D	BnaA04g04650D
BnaA03g34270D	BnaC02g46700D	BnaA04g05470D
BnaA03g34940D	BnaC02g48700D	BnaA04g06030D
BnaA03g35110D	BnaC03g12620D	BnaA04g07520D
BnaA03g35310D	BnaC03g13410D	BnaA04g08230D
BnaA03g35520D	BnaC03g17040D	BnaA04g08970D
BnaA03g35770D	BnaC03g20950D	BnaA04g09500D
BnaA03g35870D	BnaC03g23020D	BnaA04g10500D
BnaA03g35890D	BnaC03g23960D	BnaA04g14070D
BnaA03g36800D	BnaC03g26490D	BnaA04g14770D
BnaA03g36810D	BnaC03g30020D	BnaA04g15600D
BnaA03g37010D	BnaC03g33430D	BnaA04g17200D
BnaA03g38180D	BnaC03g40070D	BnaA04g18440D
BnaA03g38770D	BnaC03g40510D	BnaA04g18590D
BnaA03g39580D	BnaC03g49940D	BnaA04g18600D
BnaA03g40990D	BnaC03g50000D	BnaA04g20290D
BnaA03g41970D	BnaC03g54410D	BnaA04g20360D
BnaA03g42560D	BnaC03g56530D	BnaA04g20720D
BnaA03g43580D	BnaC03g59180D	BnaA04g20950D
BnaA03g43670D	BnaC03g61550D	BnaA04g21700D
BnaA03g43830D	BnaC03g65170D	BnaA04g22040D
BnaA03g43960D	BnaC03g65530D	BnaA04g24110D
BnaA03g44570D	BnaC03g69280D	BnaA04g24420D
BnaA03g45080D	BnaC03g72480D	BnaA04g25900D
BnaA03g45610D	BnaC03g73800D	BnaA04g29140D
BnaA03g46280D	BnaC03g74050D	BnaA05g00790D
BnaA03g47060D	BnaC03g74840D	BnaA05g01250D
BnaA03g47250D	BnaC04g00330D	BnaA05g01350D
BnaA03g48270D	BnaC04g03790D	BnaA05g01480D
BnaA03g48750D	BnaC04g03870D	BnaA05g01590D
BnaA03g49250D	BnaC04g05480D	BnaA05g02030D
BnaA03g50060D	BnaC04g08090D	BnaA05g04150D
BnaA03g50100D	BnaC04g08440D	BnaA05g04550D
BnaA03g50310D	BnaC04g12630D	BnaA05g05390D
BnaA03g50740D	BnaC04g19270D	BnaA05g05930D
BnaA03g51320D	BnaC04g20040D	BnaA05g08660D
BnaA03g51890D	BnaC04g21550D	BnaA05g08950D
BnaA03g51900D	BnaC04g26840D	BnaA05g09030D
BnaA03g52830D	BnaC04g31250D	BnaA05g09330D
BnaA03g53270D	BnaC04g44980D	BnaA05g10680D
BnaA03g53320D	BnaC04g46780D	BnaA05g10700D
BnaA03g54060D	BnaC04g53920D	BnaA05g12320D
BnaA03g55610D	BnaC04g54530D	BnaA05g12330D
BnaA03g55720D	BnaC04g56010D	BnaA05g12340D
BnaA03g55860D	BnaC05g04110D	BnaA05g12840D
BnaA03g55950D	BnaC05g05130D	BnaA05g19210D
BnaA03g55990D	BnaC05g13240D	BnaA05g20480D
BnaA03g56550D	BnaC05g14660D	BnaA05g20490D
BnaA03g57310D	BnaC05g20370D	BnaA05g21030D
BnaA03g57570D	BnaC05g22460D	BnaA05g21180D
BnaA03g59290D	BnaC05g25210D	BnaA05g22270D
BnaA03g60150D	BnaC05g30670D	BnaA05g22360D
BnaA04g01660D	BnaC05g34330D	BnaA05g22470D
BnaA04g02800D	BnaC05g36400D	BnaA05g24390D
BnaA04g03610D	BnaC05g40680D	BnaA05g25030D
BnaA04g04360D	BnaC05g43440D	BnaA05g25660D
BnaA04g04400D	BnaC05g47570D	BnaA05g26520D
BnaA04g04420D	BnaC05g47780D	BnaA05g27280D
BnaA04g04650D	BnaC06g05650D	BnaA05g27660D
BnaA04g05470D	BnaC06g06080D	BnaA05g27720D
BnaA04g06030D	BnaC06g12270D	BnaA05g27990D
BnaA04g06200D	BnaC06g13220D	BnaA05g28580D
BnaA04g07520D	BnaC06g14680D	BnaA05g29500D
BnaA04g07660D	BnaC06g14690D	BnaA05g29510D
BnaA04g08230D	BnaC06g15240D	BnaA05g30170D
BnaA04g08970D	BnaC06g20460D	BnaA05g31380D
BnaA04g09500D	BnaC06g23110D	BnaA05g31410D
BnaA04g10260D	BnaC06g28000D	BnaA05g31720D
BnaA04g10500D	BnaC06g35220D	BnaA05g31730D
BnaA04g14070D	BnaC06g38480D	BnaA05g32510D
BnaA04g14770D	BnaC07g07150D	BnaA05g33370D
BnaA04g15600D	BnaC07g07540D	BnaA05g33470D
BnaA04g17200D	BnaC07g08850D	BnaA05g33520D
BnaA04g17560D	BnaC07g11530D	BnaA05g34130D
BnaA04g18330D	BnaC07g13600D	BnaA05g34850D
BnaA04g18440D	BnaC07g16340D	BnaA05g36550D
BnaA04g18590D	BnaC07g16950D	BnaA06g02800D
BnaA04g18600D	BnaC07g22410D	BnaA06g04160D
BnaA04g20290D	BnaC07g25860D	BnaA06g05490D
BnaA04g20360D	BnaC07g26530D	BnaA06g05880D
BnaA04g20720D	BnaC07g29960D	BnaA06g07180D
BnaA04g20950D	BnaC07g33070D	BnaA06g08400D
BnaA04g21700D	BnaC07g33730D	BnaA06g09200D
BnaA04g22040D	BnaC07g36780D	BnaA06g09320D
BnaA04g23290D	BnaC07g38100D	BnaA06g10140D
BnaA04g24110D	BnaC07g44670D	BnaA06g11460D
BnaA04g24420D	BnaC07g47330D	BnaA06g11470D
BnaA04g25900D	BnaC08g01200D	BnaA06g12200D
BnaA04g29140D	BnaC08g01640D	BnaA06g12810D
BnaA05g00790D	BnaC08g05610D	BnaA06g12890D
BnaA05g01090D	BnaC08g06560D	BnaA06g13080D
BnaA05g01250D	BnaC08g07070D	BnaA06g13920D
BnaA05g01350D	BnaC08g12000D	BnaA06g13930D
BnaA05g01480D	BnaC08g12960D	BnaA06g14360D
BnaA05g01590D	BnaC08g18670D	BnaA06g15000D
BnaA05g02030D	BnaC08g19690D	BnaA06g15010D
BnaA05g02550D	BnaC08g23200D	BnaA06g15390D
BnaA05g04150D	BnaC08g23940D	BnaA06g15610D
BnaA05g04450D	BnaC08g24260D	BnaA06g15870D
BnaA05g04550D	BnaC08g27250D	BnaA06g16150D
BnaA05g05390D	BnaC08g33420D	BnaA06g16470D
BnaA05g05930D	BnaC08g35470D	BnaA06g17960D
BnaA05g07390D	BnaC08g35850D	BnaA06g18530D
BnaA05g08170D	BnaC08g37930D	BnaA06g21090D
BnaA05g08660D	BnaC08g39110D	BnaA06g22030D
BnaA05g08950D	BnaC08g43890D	BnaA06g22060D
BnaA05g09030D	BnaC08g44590D	BnaA06g22900D
BnaA05g09330D	BnaC09g05370D	BnaA06g23430D
BnaA05g10680D	BnaC09g21660D	BnaA06g23600D
BnaA05g10700D	BnaC09g23280D	BnaA06g23800D
BnaA05g12320D	BnaC09g25870D	BnaA06g23830D
BnaA05g12330D	BnaC09g29090D	BnaA06g24530D
BnaA05g12340D	BnaC09g29100D	BnaA06g25680D
BnaA05g12550D	BnaC09g29110D	BnaA06g28020D
BnaA05g12840D	BnaC09g29120D	BnaA06g28070D
BnaA05g13700D	BnaC09g29220D	BnaA06g29000D
BnaA05g16720D	BnaC09g30100D	BnaA06g30050D
BnaA05g19010D	BnaC09g30110D	BnaA06g30060D
BnaA05g19210D	BnaC09g32250D	BnaA06g31630D
BnaA05g19470D	BnaC09g42450D	BnaA06g31740D
BnaA05g19630D	BnaC09g45580D	BnaA06g32510D
BnaA05g20480D	BnaC09g47660D	BnaA06g34480D
BnaA05g20490D	BnaC09g47880D	BnaA06g35100D
BnaA05g20800D	BnaC09g49650D	BnaA06g35120D
BnaA05g21030D	BnaCnng03570D	BnaA06g36830D
BnaA05g21180D	BnaCnng05590D	BnaA06g38470D
BnaA05g21380D	BnaCnng05980D	BnaA06g38950D
BnaA05g22270D	BnaCnng07130D	BnaA06g39010D
BnaA05g22360D	BnaCnng10670D	BnaA06g39660D
BnaA05g22470D	BnaCnng12660D	BnaA06g39670D
BnaA05g24390D	BnaCnng13060D	BnaA06g40800D
BnaA05g24860D	BnaCnng13070D	BnaA06g40970D
BnaA05g25030D	BnaCnng14300D	BnaA07g00260D
BnaA05g25210D	BnaCnng15140D	BnaA07g01080D
BnaA05g25660D	BnaCnng20520D	BnaA07g02860D
BnaA05g26030D	BnaCnng27970D	BnaA07g03730D
BnaA05g26520D	BnaCnng28490D	BnaA07g05770D
BnaA05g26640D	BnaCnng33670D	BnaA07g06220D
BnaA05g27280D	BnaCnng35440D	BnaA07g07780D
BnaA05g27660D	BnaCnng35770D	BnaA07g08440D
BnaA05g27720D	BnaCnng37300D	BnaA07g09120D
BnaA05g27990D	BnaCnng39030D	BnaA07g10510D
BnaA05g28580D	BnaCnng42340D	BnaA07g11920D
BnaA05g28970D	BnaCnng43220D	BnaA07g12140D
BnaA05g29500D	BnaCnng43380D	BnaA07g12260D
BnaA05g29510D	BnaCnng46780D	BnaA07g12410D
BnaA05g30170D	BnaCnng56890D	BnaA07g12770D
BnaA05g31370D	BnaCnng57580D	BnaA07g13510D
BnaA05g31380D	BnaCnng67820D	BnaA07g14030D
BnaA05g31410D	BnaCnng70090D	BnaA07g14550D
BnaA05g31720D	BnaUnng00830D	BnaA07g15620D
BnaA05g31730D	BnaUnng00840D	BnaA07g15770D
BnaA05g32510D	BnaUnng00870D	BnaA07g16490D
BnaA05g33370D		BnaA07g18730D
BnaA05g33470D		BnaA07g19210D
BnaA05g33520D		BnaA07g19550D
BnaA05g34130D		BnaA07g19850D
BnaA05g34550D		BnaA07g20110D
BnaA05g34850D		BnaA07g20380D
BnaA05g34870D		BnaA07g21340D
BnaA05g35230D		BnaA07g22860D
BnaA05g35460D		BnaA07g23350D
BnaA05g36550D		BnaA07g23440D
BnaA06g01210D		BnaA07g23750D
BnaA06g01470D		BnaA07g24050D
BnaA06g02010D		BnaA07g24550D
BnaA06g02800D		BnaA07g24620D
BnaA06g03880D		BnaA07g25880D
BnaA06g04160D		BnaA07g26100D
BnaA06g05490D		BnaA07g26740D
BnaA06g05880D		BnaA07g28440D
BnaA06g07180D		BnaA07g28450D
BnaA06g08400D		BnaA07g28600D
BnaA06g09200D		BnaA07g28640D
BnaA06g09320D		BnaA07g28660D
BnaA06g10110D		BnaA07g28670D
BnaA06g10140D		BnaA07g28750D
BnaA06g11010D		BnaA07g28810D
BnaA06g11460D		BnaA07g28840D
BnaA06g11470D		BnaA07g28880D
BnaA06g12200D		BnaA07g29310D
BnaA06g12810D		BnaA07g29470D
BnaA06g12890D		BnaA07g30160D
BnaA06g13080D		BnaA07g30800D
BnaA06g13160D		BnaA07g31500D
BnaA06g13920D		BnaA07g31510D
BnaA06g13930D		BnaA07g31570D
BnaA06g14360D		BnaA07g32970D
BnaA06g15000D		BnaA07g32990D
BnaA06g15010D		BnaA07g34120D
BnaA06g15390D		BnaA07g35260D
BnaA06g15610D		BnaA07g35280D
BnaA06g15780D		BnaA07g37360D
BnaA06g15800D		BnaA07g37860D
BnaA06g15870D		BnaA07g38390D
BnaA06g16150D		BnaA08g00340D
BnaA06g16470D		BnaA08g00950D
BnaA06g17910D		BnaA08g01020D
BnaA06g17960D		BnaA08g01300D
BnaA06g18530D		BnaA08g01610D
BnaA06g21090D		BnaA08g02360D
BnaA06g22030D		BnaA08g02680D
BnaA06g22060D		BnaA08g05470D
BnaA06g22900D		BnaA08g08000D
BnaA06g23070D		BnaA08g08010D
BnaA06g23430D		BnaA08g08310D
BnaA06g23600D		BnaA08g09330D
BnaA06g23800D		BnaA08g10010D
BnaA06g23830D		BnaA08g10060D
BnaA06g24530D		BnaA08g10790D
BnaA06g25680D		BnaA08g11220D
BnaA06g26980D		BnaA08g11440D
BnaA06g28020D		BnaA08g11700D
BnaA06g28070D		BnaA08g15470D
BnaA06g29000D		BnaA08g17100D
BnaA06g30050D		BnaA08g18380D
BnaA06g30060D		BnaA08g18750D
BnaA06g31630D		BnaA08g18790D
BnaA06g31740D		BnaA08g19050D
BnaA06g32510D		BnaA08g20090D
BnaA06g33530D		BnaA08g21470D
BnaA06g34480D		BnaA08g21760D
BnaA06g35100D		BnaA08g21940D
BnaA06g35120D		BnaA08g22060D
BnaA06g36250D		BnaA08g22160D
BnaA06g36630D		BnaA08g22180D
BnaA06g36820D		BnaA08g22720D
BnaA06g36830D		BnaA08g23120D
BnaA06g38400D		BnaA08g24480D
BnaA06g38470D		BnaA08g24730D
BnaA06g38950D		BnaA08g25990D
BnaA06g39010D		BnaA08g26590D
BnaA06g39660D		BnaA08g27200D
BnaA06g39670D		BnaA08g28350D
BnaA06g39910D		BnaA08g29920D
BnaA06g40800D		BnaA08g30240D
BnaA06g40970D		BnaA08g31640D
BnaA07g00260D		BnaA09g00120D
BnaA07g01080D		BnaA09g00450D
BnaA07g02860D		BnaA09g02450D
BnaA07g02880D		BnaA09g02460D
BnaA07g03570D		BnaA09g03100D
BnaA07g03730D		BnaA09g03440D
BnaA07g05740D		BnaA09g03700D
BnaA07g05770D		BnaA09g03720D
BnaA07g06030D		BnaA09g05280D
BnaA07g06220D		BnaA09g07690D
BnaA07g07780D		BnaA09g07700D
BnaA07g08440D		BnaA09g08810D
BnaA07g09120D		BnaA09g08940D
BnaA07g09830D		BnaA09g10050D
BnaA07g10510D		BnaA09g11070D
BnaA07g11920D		BnaA09g11510D
BnaA07g12140D		BnaA09g12950D
BnaA07g12260D		BnaA09g13570D
BnaA07g12410D		BnaA09g15450D
BnaA07g12770D		BnaA09g16680D
BnaA07g13510D		BnaA09g16850D
BnaA07g13990D		BnaA09g17060D
BnaA07g14030D		BnaA09g17560D
BnaA07g14550D		BnaA09g18500D
BnaA07g15620D		BnaA09g18520D
BnaA07g15770D		BnaA09g19500D
BnaA07g16490D		BnaA09g19570D
BnaA07g18730D		BnaA09g21710D
BnaA07g19210D		BnaA09g21860D
BnaA07g19550D		BnaA09g23020D
BnaA07g19850D		BnaA09g24140D
BnaA07g20110D		BnaA09g26890D
BnaA07g20380D		BnaA09g27290D
BnaA07g21310D		BnaA09g27780D
BnaA07g21340D		BnaA09g29520D
BnaA07g22620D		BnaA09g29540D
BnaA07g22860D		BnaA09g29630D
BnaA07g23350D		BnaA09g29750D
BnaA07g23440D		BnaA09g30080D
BnaA07g23750D		BnaA09g30300D
BnaA07g24050D		BnaA09g30360D
BnaA07g24550D		BnaA09g30480D
BnaA07g24620D		BnaA09g30920D
BnaA07g25880D		BnaA09g33910D
BnaA07g26100D		BnaA09g36180D
BnaA07g26740D		BnaA09g36760D
BnaA07g27840D		BnaA09g36820D
BnaA07g28440D		BnaA09g37580D
BnaA07g28450D		BnaA09g37690D
BnaA07g28600D		BnaA09g39690D
BnaA07g28640D		BnaA09g40070D
BnaA07g28660D		BnaA09g40080D
BnaA07g28670D		BnaA09g40090D
BnaA07g28750D		BnaA09g41120D
BnaA07g28810D		BnaA09g41130D
BnaA07g28840D		BnaA09g41140D
BnaA07g28880D		BnaA09g42280D
BnaA07g29310D		BnaA09g42560D
BnaA07g29470D		BnaA09g42620D
BnaA07g30160D		BnaA09g43130D
BnaA07g30800D		BnaA09g44290D
BnaA07g31420D		BnaA09g44300D
BnaA07g31500D		BnaA09g44420D
BnaA07g31510D		BnaA09g45360D
BnaA07g31570D		BnaA09g47030D
BnaA07g32970D		BnaA09g47670D
BnaA07g32990D		BnaA09g48640D
BnaA07g34120D		BnaA09g51230D
BnaA07g35260D		BnaA09g53510D
BnaA07g35280D		BnaA09g54170D
BnaA07g35330D		BnaA09g54290D
BnaA07g35780D		BnaA09g54980D
BnaA07g37360D		BnaA09g55340D
BnaA07g37560D		BnaA09g57130D
BnaA07g37860D		BnaA10g00950D
BnaA07g38390D		BnaA10g01100D
BnaA07g38400D		BnaA10g04610D
BnaA08g00140D		BnaA10g07620D
BnaA08g00340D		BnaA10g07630D
BnaA08g00950D		BnaA10g11290D
BnaA08g00970D		BnaA10g11500D
BnaA08g01020D		BnaA10g12520D
BnaA08g01300D		BnaA10g12780D
BnaA08g01610D		BnaA10g14100D
BnaA08g02360D		BnaA10g15160D
BnaA08g02680D		BnaA10g16360D
BnaA08g02830D		BnaA10g16430D
BnaA08g03050D		BnaA10g18700D
BnaA08g04080D		BnaA10g20190D
BnaA08g05470D		BnaA10g20950D
BnaA08g05680D		BnaA10g21890D
BnaA08g06520D		BnaA10g22310D
BnaA08g08000D		BnaA10g23540D
BnaA08g08010D		BnaA10g23680D
BnaA08g08140D		BnaA10g23820D
BnaA08g08310D		BnaA10g24070D
BnaA08g09330D		BnaA10g25850D
BnaA08g10010D		BnaA10g25870D
BnaA08g10060D		BnaA10g25990D
BnaA08g10790D		BnaA10g30110D
BnaA08g11220D		BnaAnng00120D
BnaA08g11440D		BnaAnng01730D
BnaA08g11700D		BnaAnng05710D
BnaA08g14520D		BnaAnng05760D
BnaA08g15470D		BnaAnng05970D
BnaA08g17100D		BnaAnng06940D
BnaA08g18380D		BnaAnng07270D
BnaA08g18480D		BnaAnng07910D
BnaA08g18750D		BnaAnng07990D
BnaA08g18790D		BnaAnng08350D
BnaA08g19050D		BnaAnng08380D
BnaA08g20090D		BnaAnng09500D
BnaA08g21470D		BnaAnng12710D
BnaA08g21760D		BnaAnng13040D
BnaA08g21940D		BnaAnng13860D
BnaA08g22060D		BnaAnng15780D
BnaA08g22160D		BnaAnng17540D
BnaA08g22180D		BnaAnng18620D
BnaA08g22720D		BnaAnng18730D
BnaA08g23120D		BnaAnng19060D
BnaA08g24480D		BnaAnng19350D
BnaA08g24730D		BnaAnng19370D
BnaA08g25990D		BnaAnng20740D
BnaA08g26540D		BnaAnng20820D
BnaA08g26590D		BnaAnng21280D
BnaA08g27200D		BnaAnng22550D
BnaA08g28350D		BnaAnng23990D
BnaA08g28420D		BnaAnng24430D
BnaA08g29920D		BnaAnng25580D
BnaA08g30240D		BnaAnng28100D
BnaA08g31640D		BnaAnng28220D
BnaA09g00120D		BnaAnng31480D
BnaA09g00450D		BnaAnng31880D
BnaA09g02450D		BnaAnng32170D
BnaA09g02460D		BnaAnng34290D
BnaA09g03100D		BnaAnng35830D
BnaA09g03190D		BnaAnng36110D
BnaA09g03440D		BnaAnng36290D
BnaA09g03700D		BnaAnng37090D
BnaA09g03720D		BnaAnng39710D
BnaA09g04500D		BnaAnng40670D
BnaA09g04980D		BnaAnng41370D
BnaA09g05280D		BnaC01g00720D
BnaA09g05710D		BnaC01g02130D
BnaA09g06500D		BnaC01g03990D
BnaA09g07690D		BnaC01g04010D
BnaA09g07700D		BnaC01g04120D
BnaA09g07820D		BnaC01g04230D
BnaA09g08810D		BnaC01g05180D
BnaA09g08940D		BnaC01g05240D
BnaA09g10050D		BnaC01g05620D
BnaA09g11070D		BnaC01g08120D
BnaA09g11510D		BnaC01g10080D
BnaA09g12210D		BnaC01g10100D
BnaA09g12950D		BnaC01g10650D
BnaA09g13570D		BnaC01g11450D
BnaA09g14900D		BnaC01g11740D
BnaA09g15450D		BnaC01g12350D
BnaA09g16680D		BnaC01g13200D
BnaA09g16850D		BnaC01g14890D
BnaA09g17060D		BnaC01g15640D
BnaA09g17560D		BnaC01g16430D
BnaA09g18500D		BnaC01g16890D
BnaA09g18520D		BnaC01g16980D
BnaA09g19500D		BnaC01g17710D
BnaA09g19570D		BnaC01g17810D
BnaA09g20080D		BnaC01g18900D
BnaA09g20370D		BnaC01g20260D
BnaA09g20660D		BnaC01g20380D
BnaA09g21710D		BnaC01g23570D
BnaA09g21860D		BnaC01g24140D
BnaA09g23020D		BnaC01g26440D
BnaA09g24140D		BnaC01g27570D
BnaA09g26890D		BnaC01g28450D
BnaA09g27290D		BnaC01g29980D
BnaA09g27780D		BnaC01g30100D
BnaA09g28890D		BnaC01g31020D
BnaA09g29520D		BnaC01g31340D
BnaA09g29540D		BnaC01g35640D
BnaA09g29630D		BnaC01g36060D
BnaA09g29750D		BnaC01g36330D
BnaA09g30080D		BnaC01g36720D
BnaA09g30300D		BnaC01g37220D
BnaA09g30360D		BnaC01g37230D
BnaA09g30480D		BnaC02g01010D
BnaA09g30920D		BnaC02g01170D
BnaA09g32410D		BnaC02g02300D
BnaA09g33150D		BnaC02g02310D
BnaA09g33910D		BnaC02g03280D
BnaA09g36180D		BnaC02g04030D
BnaA09g36760D		BnaC02g04560D
BnaA09g36820D		BnaC02g05730D
BnaA09g37580D		BnaC02g06510D
BnaA09g37600D		BnaC02g09390D
BnaA09g37690D		BnaC02g09910D
BnaA09g39650D		BnaC02g10660D
BnaA09g39690D		BnaC02g10670D
BnaA09g40070D		BnaC02g11480D
BnaA09g40080D		BnaC02g16290D
BnaA09g40090D		BnaC02g18150D
BnaA09g41120D		BnaC02g18310D
BnaA09g41130D		BnaC02g20240D
BnaA09g41140D		BnaC02g21440D
BnaA09g41170D		BnaC02g21650D
BnaA09g41960D		BnaC02g22640D
BnaA09g42280D		BnaC02g25630D
BnaA09g42560D		BnaC02g25640D
BnaA09g42620D		BnaC02g26030D
BnaA09g43130D		BnaC02g31560D
BnaA09g44290D		BnaC02g32240D
BnaA09g44300D		BnaC02g35650D
BnaA09g44420D		BnaC02g35960D
BnaA09g45360D		BnaC02g36340D
BnaA09g47030D		BnaC02g36770D
BnaA09g47340D		BnaC02g37250D
BnaA09g47670D		BnaC02g37260D
BnaA09g48220D		BnaC02g38520D
BnaA09g48640D		BnaC02g38610D
BnaA09g50540D		BnaC02g39030D
BnaA09g51230D		BnaC02g39310D
BnaA09g53510D		BnaC02g41710D
BnaA09g54170D		BnaC02g42100D
BnaA09g54290D		BnaC02g42730D
BnaA09g54980D		BnaC02g42930D
BnaA09g55340D		BnaC02g43690D
BnaA09g57130D		BnaC02g46610D
BnaA10g00540D		BnaC02g47530D
BnaA10g00950D		BnaC02g47790D
BnaA10g01100D		BnaC02g47880D
BnaA10g03900D		BnaC02g48820D
BnaA10g03990D		BnaC03g00010D
BnaA10g04190D		BnaC03g00120D
BnaA10g04610D		BnaC03g02080D
BnaA10g07620D		BnaC03g03480D
BnaA10g07630D		BnaC03g03740D
BnaA10g11290D		BnaC03g03990D
BnaA10g11500D		BnaC03g04520D
BnaA10g12520D		BnaC03g06000D
BnaA10g12780D		BnaC03g06140D
BnaA10g14100D		BnaC03g08040D
BnaA10g14320D		BnaC03g08410D
BnaA10g15160D		BnaC03g09050D
BnaA10g16360D		BnaC03g11570D
BnaA10g16430D		BnaC03g11620D
BnaA10g17650D		BnaC03g11660D
BnaA10g18700D		BnaC03g11820D
BnaA10g18730D		BnaC03g14810D
BnaA10g18930D		BnaC03g16540D
BnaA10g19670D		BnaC03g16980D
BnaA10g20190D		BnaC03g17200D
BnaA10g20950D		BnaC03g17550D
BnaA10g21890D		BnaC03g17770D
BnaA10g22310D		BnaC03g17780D
BnaA10g22670D		BnaC03g17800D
BnaA10g23540D		BnaC03g18590D
BnaA10g23680D		BnaC03g18700D
BnaA10g23820D		BnaC03g18950D
BnaA10g23900D		BnaC03g19500D
BnaA10g24070D		BnaC03g19810D
BnaA10g24610D		BnaC03g22170D
BnaA10g24720D		BnaC03g22180D
BnaA10g25110D		BnaC03g22390D
BnaA10g25850D		BnaC03g22460D
BnaA10g25870D		BnaC03g23340D
BnaA10g25990D		BnaC03g26850D
BnaA10g29560D		BnaC03g27140D
BnaA10g30110D		BnaC03g28310D
BnaAnng00120D		BnaC03g28730D
BnaAnng01730D		BnaC03g30070D
BnaAnng02940D		BnaC03g31720D
BnaAnng04910D		BnaC03g33180D
BnaAnng05710D		BnaC03g35240D
BnaAnng05760D		BnaC03g35290D
BnaAnng05970D		BnaC03g38730D
BnaAnng06640D		BnaC03g38830D
BnaAnng06940D		BnaC03g39000D
BnaAnng07270D		BnaC03g39610D
BnaAnng07910D		BnaC03g39680D
BnaAnng07990D		BnaC03g39740D
BnaAnng08350D		BnaC03g40170D
BnaAnng08380D		BnaC03g40350D
BnaAnng09400D		BnaC03g41310D
BnaAnng09500D		BnaC03g41610D
BnaAnng12710D		BnaC03g41920D
BnaAnng13040D		BnaC03g47100D
BnaAnng13860D		BnaC03g48030D
BnaAnng15780D		BnaC03g49620D
BnaAnng17540D		BnaC03g50730D
BnaAnng18620D		BnaC03g51090D
BnaAnng18730D		BnaC03g51620D
BnaAnng19060D		BnaC03g51710D
BnaAnng19350D		BnaC03g52390D
BnaAnng19370D		BnaC03g52400D
BnaAnng19830D		BnaC03g53360D
BnaAnng20740D		BnaC03g54890D
BnaAnng20820D		BnaC03g54940D
BnaAnng21280D		BnaC03g56970D
BnaAnng22550D		BnaC03g58140D
BnaAnng22720D		BnaC03g58870D
BnaAnng23990D		BnaC03g59990D
BnaAnng24430D		BnaC03g61310D
BnaAnng25390D		BnaC03g61740D
BnaAnng25580D		BnaC03g61840D
BnaAnng26550D		BnaC03g63040D
BnaAnng27090D		BnaC03g66000D
BnaAnng28100D		BnaC03g66140D
BnaAnng28220D		BnaC03g66380D
BnaAnng29770D		BnaC03g69420D
BnaAnng31480D		BnaC03g69890D
BnaAnng31880D		BnaC03g71670D
BnaAnng31970D		BnaC03g73080D
BnaAnng32170D		BnaC03g73490D
BnaAnng34290D		BnaC03g73660D
BnaAnng35830D		BnaC03g73930D
BnaAnng36110D		BnaC03g74760D
BnaAnng36290D		BnaC03g75790D
BnaAnng37090D		BnaC03g77080D
BnaAnng38450D		BnaC03g78270D
BnaAnng39070D		BnaC04g00380D
BnaAnng39710D		BnaC04g00800D
BnaAnng39990D		BnaC04g00970D
BnaAnng40670D		BnaC04g00980D
BnaAnng41370D		BnaC04g05790D
BnaC01g00680D		BnaC04g07020D
BnaC01g00720D		BnaC04g07090D
BnaC01g02130D		BnaC04g09300D
BnaC01g03990D		BnaC04g10730D
BnaC01g04010D		BnaC04g11160D
BnaC01g04120D		BnaC04g11490D
BnaC01g04230D		BnaC04g11510D
BnaC01g04250D		BnaC04g11770D
BnaC01g04330D		BnaC04g12090D
BnaC01g05180D		BnaC04g12570D
BnaC01g05240D		BnaC04g14770D
BnaC01g05620D		BnaC04g14780D
BnaC01g08120D		BnaC04g17540D
BnaC01g10080D		BnaC04g21680D
BnaC01g10100D		BnaC04g24800D
BnaC01g10650D		BnaC04g26670D
BnaC01g11450D		BnaC04g26710D
BnaC01g11740D		BnaC04g28110D
BnaC01g12350D		BnaC04g28220D
BnaC01g13200D		BnaC04g28280D
BnaC01g14890D		BnaC04g28670D
BnaC01g15640D		BnaC04g29740D
BnaC01g16430D		BnaC04g30050D
BnaC01g16890D		BnaC04g30400D
BnaC01g16980D		BnaC04g31220D
BnaC01g17610D		BnaC04g31230D
BnaC01g17710D		BnaC04g31660D
BnaC01g17810D		BnaC04g33210D
BnaC01g18900D		BnaC04g33740D
BnaC01g20260D		BnaC04g35000D
BnaC01g20380D		BnaC04g35710D
BnaC01g21080D		BnaC04g38300D
BnaC01g21190D		BnaC04g38620D
BnaC01g23570D		BnaC04g40810D
BnaC01g24140D		BnaC04g40820D
BnaC01g26440D		BnaC04g41340D
BnaC01g27570D		BnaC04g41700D
BnaC01g28450D		BnaC04g43940D
BnaC01g29980D		BnaC04g43980D
BnaC01g30100D		BnaC04g44960D
BnaC01g30760D		BnaC04g45550D
BnaC01g31020D		BnaC04g47860D
BnaC01g31340D		BnaC04g48050D
BnaC01g32860D		BnaC04g48490D
BnaC01g35480D		BnaC04g49870D
BnaC01g35640D		BnaC04g51640D
BnaC01g36060D		BnaC04g52100D
BnaC01g36330D		BnaC04g56370D
BnaC01g36460D		BnaC04g56380D
BnaC01g36670D		BnaC04g56750D
BnaC01g36720D		BnaC04g56800D
BnaC01g37220D		BnaC05g00240D
BnaC01g37230D		BnaC05g01070D
BnaC01g37250D		BnaC05g01200D
BnaC01g37750D		BnaC05g01360D
BnaC01g38170D		BnaC05g02550D
BnaC01g38510D		BnaC05g04130D
BnaC01g39170D		BnaC05g06500D
BnaC02g00440D		BnaC05g07430D
BnaC02g01010D		BnaC05g08640D
BnaC02g01170D		BnaC05g09680D
BnaC02g02300D		BnaC05g09770D
BnaC02g02310D		BnaC05g09910D
BnaC02g03280D		BnaC05g09920D
BnaC02g04030D		BnaC05g10770D
BnaC02g04300D		BnaC05g11760D
BnaC02g04560D		BnaC05g13120D
BnaC02g05730D		BnaC05g13970D
BnaC02g06510D		BnaC05g14050D
BnaC02g07850D		BnaC05g15340D
BnaC02g09390D		BnaC05g16350D
BnaC02g09910D		BnaC05g16360D
BnaC02g10660D		BnaC05g17150D
BnaC02g10670D		BnaC05g17200D
BnaC02g11480D		BnaC05g18050D
BnaC02g11750D		BnaC05g18130D
BnaC02g16290D		BnaC05g19420D
BnaC02g16640D		BnaC05g19630D
BnaC02g18150D		BnaC05g21330D
BnaC02g18310D		BnaC05g21480D
BnaC02g20240D		BnaC05g22150D
BnaC02g20410D		BnaC05g22380D
BnaC02g21440D		BnaC05g22700D
BnaC02g21490D		BnaC05g23060D
BnaC02g21650D		BnaC05g23730D
BnaC02g22640D		BnaC05g27870D
BnaC02g25630D		BnaC05g31250D
BnaC02g25640D		BnaC05g32670D
BnaC02g26030D		BnaC05g32680D
BnaC02g30620D		BnaC05g33160D
BnaC02g31560D		BnaC05g33170D
BnaC02g32240D		BnaC05g35610D
BnaC02g34260D		BnaC05g35820D
BnaC02g35650D		BnaC05g37460D
BnaC02g35960D		BnaC05g37760D
BnaC02g36340D		BnaC05g37890D
BnaC02g36770D		BnaC05g38410D
BnaC02g37250D		BnaC05g39120D
BnaC02g37260D		BnaC05g39200D
BnaC02g37450D		BnaC05g39570D
BnaC02g38520D		BnaC05g40560D
BnaC02g38610D		BnaC05g41370D
BnaC02g39030D		BnaC05g41390D
BnaC02g39310D		BnaC05g41890D
BnaC02g41390D		BnaC05g42230D
BnaC02g41710D		BnaC05g43820D
BnaC02g42100D		BnaC05g43850D
BnaC02g42580D		BnaC05g43860D
BnaC02g42730D		BnaC05g44500D
BnaC02g42930D		BnaC05g49280D
BnaC02g43690D		BnaC05g49970D
BnaC02g43800D		BnaC05g50160D
BnaC02g46610D		BnaC05g50350D
BnaC02g46700D		BnaC05g50610D
BnaC02g47530D		BnaC05g50840D
BnaC02g47790D		BnaC05g51340D
BnaC02g47880D		BnaC06g02630D
BnaC02g48700D		BnaC06g03650D
BnaC02g48820D		BnaC06g05050D
BnaC03g00010D		BnaC06g05270D
BnaC03g00120D		BnaC06g06610D
BnaC03g01280D		BnaC06g07650D
BnaC03g02080D		BnaC06g10920D
BnaC03g03480D		BnaC06g12460D
BnaC03g03740D		BnaC06g13850D
BnaC03g03990D		BnaC06g15420D
BnaC03g04520D		BnaC06g15670D
BnaC03g06000D		BnaC06g18370D
BnaC03g06140D		BnaC06g20510D
BnaC03g08040D		BnaC06g20520D
BnaC03g08410D		BnaC06g21690D
BnaC03g09050D		BnaC06g21740D
BnaC03g09230D		BnaC06g25110D
BnaC03g11570D		BnaC06g25840D
BnaC03g11620D		BnaC06g25850D
BnaC03g11660D		BnaC06g26200D
BnaC03g11820D		BnaC06g26260D
BnaC03g12620D		BnaC06g27230D
BnaC03g13410D		BnaC06g27490D
BnaC03g14810D		BnaC06g29490D
BnaC03g16540D		BnaC06g31000D
BnaC03g16980D		BnaC06g31020D
BnaC03g17040D		BnaC06g31180D
BnaC03g17200D		BnaC06g31220D
BnaC03g17550D		BnaC06g31250D
BnaC03g17770D		BnaC06g31680D
BnaC03g17780D		BnaC06g31830D
BnaC03g17800D		BnaC06g31880D
BnaC03g18590D		BnaC06g31940D
BnaC03g18700D		BnaC06g32030D
BnaC03g18950D		BnaC06g32510D
BnaC03g19500D		BnaC06g32560D
BnaC03g19810D		BnaC06g32670D
BnaC03g20950D		BnaC06g34670D
BnaC03g22170D		BnaC06g35290D
BnaC03g22180D		BnaC06g35300D
BnaC03g22390D		BnaC06g35390D
BnaC03g22460D		BnaC06g35720D
BnaC03g23020D		BnaC06g35730D
BnaC03g23340D		BnaC06g35750D
BnaC03g23960D		BnaC06g36050D
BnaC03g26490D		BnaC06g36170D
BnaC03g26850D		BnaC06g36220D
BnaC03g27140D		BnaC06g36570D
BnaC03g28310D		BnaC06g36730D
BnaC03g28730D		BnaC06g36860D
BnaC03g30020D		BnaC06g37490D
BnaC03g30070D		BnaC06g37510D
BnaC03g31720D		BnaC06g38740D
BnaC03g33180D		BnaC06g39250D
BnaC03g33430D		BnaC06g40170D
BnaC03g35240D		BnaC06g41000D
BnaC03g35290D		BnaC06g41830D
BnaC03g38730D		BnaC06g43540D
BnaC03g38830D		BnaC06g43940D
BnaC03g39000D		BnaC07g01430D
BnaC03g39610D		BnaC07g06580D
BnaC03g39680D		BnaC07g07110D
BnaC03g39740D		BnaC07g07340D
BnaC03g40070D		BnaC07g08430D
BnaC03g40170D		BnaC07g10720D
BnaC03g40350D		BnaC07g11700D
BnaC03g40510D		BnaC07g12580D
BnaC03g41310D		BnaC07g14640D
BnaC03g41610D		BnaC07g16020D
BnaC03g41920D		BnaC07g16320D
BnaC03g46850D		BnaC07g16820D
BnaC03g47100D		BnaC07g16940D
BnaC03g48030D		BnaC07g17300D
BnaC03g49620D		BnaC07g17970D
BnaC03g49940D		BnaC07g20040D
BnaC03g50000D		BnaC07g20350D
BnaC03g50730D		BnaC07g22090D
BnaC03g51090D		BnaC07g22870D
BnaC03g51620D		BnaC07g23080D
BnaC03g51710D		BnaC07g23190D
BnaC03g52390D		BnaC07g25020D
BnaC03g52400D		BnaC07g25080D
BnaC03g53360D		BnaC07g25470D
BnaC03g54410D		BnaC07g26660D
BnaC03g54890D		BnaC07g26960D
BnaC03g54940D		BnaC07g27160D
BnaC03g56530D		BnaC07g27240D
BnaC03g56970D		BnaC07g28040D
BnaC03g58140D		BnaC07g28900D
BnaC03g58870D		BnaC07g29630D
BnaC03g59180D		BnaC07g30110D
BnaC03g59990D		BnaC07g31670D
BnaC03g61310D		BnaC07g31880D
BnaC03g61550D		BnaC07g32280D
BnaC03g61740D		BnaC07g35070D
BnaC03g61840D		BnaC07g35150D
BnaC03g63040D		BnaC07g35430D
BnaC03g65170D		BnaC07g35520D
BnaC03g65530D		BnaC07g35800D
BnaC03g66000D		BnaC07g36400D
BnaC03g66140D		BnaC07g38550D
BnaC03g66380D		BnaC07g38670D
BnaC03g69280D		BnaC07g38820D
BnaC03g69420D		BnaC07g39810D
BnaC03g69890D		BnaC07g40810D
BnaC03g71670D		BnaC07g42440D
BnaC03g72480D		BnaC07g42520D
BnaC03g73080D		BnaC07g42530D
BnaC03g73490D		BnaC07g42560D
BnaC03g73660D		BnaC07g42740D
BnaC03g73800D		BnaC07g43180D
BnaC03g73930D		BnaC07g43650D
BnaC03g74050D		BnaC07g44600D
BnaC03g74760D		BnaC07g45030D
BnaC03g74840D		BnaC07g45900D
BnaC03g75790D		BnaC07g47720D
BnaC03g77080D		BnaC07g48760D
BnaC03g78270D		BnaC07g48780D
BnaC04g00330D		BnaC07g49050D
BnaC04g00380D		BnaC07g49750D
BnaC04g00800D		BnaC07g50300D
BnaC04g00970D		BnaC07g50310D
BnaC04g00980D		BnaC08g02590D
BnaC04g03790D		BnaC08g02910D
BnaC04g03870D		BnaC08g04320D
BnaC04g05480D		BnaC08g04540D
BnaC04g05790D		BnaC08g07690D
BnaC04g07020D		BnaC08g11070D
BnaC04g07090D		BnaC08g11250D
BnaC04g08090D		BnaC08g11410D
BnaC04g08440D		BnaC08g12580D
BnaC04g09300D		BnaC08g13910D
BnaC04g10730D		BnaC08g13980D
BnaC04g11160D		BnaC08g15650D
BnaC04g11490D		BnaC08g15730D
BnaC04g11510D		BnaC08g16340D
BnaC04g11770D		BnaC08g17850D
BnaC04g12090D		BnaC08g17880D
BnaC04g12570D		BnaC08g18280D
BnaC04g12630D		BnaC08g18640D
BnaC04g14770D		BnaC08g18790D
BnaC04g14780D		BnaC08g19190D
BnaC04g17540D		BnaC08g19310D
BnaC04g19270D		BnaC08g20260D
BnaC04g20040D		BnaC08g21160D
BnaC04g21550D		BnaC08g21320D
BnaC04g21680D		BnaC08g23190D
BnaC04g24800D		BnaC08g24720D
BnaC04g26670D		BnaC08g25840D
BnaC04g26710D		BnaC08g26260D
BnaC04g26840D		BnaC08g26770D
BnaC04g28110D		BnaC08g26820D
BnaC04g28220D		BnaC08g26910D
BnaC04g28280D		BnaC08g27590D
BnaC04g28670D		BnaC08g27710D
BnaC04g29740D		BnaC08g28200D
BnaC04g30050D		BnaC08g28520D
BnaC04g30400D		BnaC08g31920D
BnaC04g31220D		BnaC08g32030D
BnaC04g31230D		BnaC08g34740D
BnaC04g31250D		BnaC08g35060D
BnaC04g31660D		BnaC08g35080D
BnaC04g33210D		BnaC08g35620D
BnaC04g33740D		BnaC08g36090D
BnaC04g35000D		BnaC08g36500D
BnaC04g35710D		BnaC08g36830D
BnaC04g38300D		BnaC08g36840D
BnaC04g38620D		BnaC08g37760D
BnaC04g40810D		BnaC08g37780D
BnaC04g40820D		BnaC08g38140D
BnaC04g41340D		BnaC08g38440D
BnaC04g41700D		BnaC08g38450D
BnaC04g43940D		BnaC08g39670D
BnaC04g43980D		BnaC08g41070D
BnaC04g44960D		BnaC08g42900D
BnaC04g44980D		BnaC08g43650D
BnaC04g45550D		BnaC08g45150D
BnaC04g46780D		BnaC08g45740D
BnaC04g47860D		BnaC08g46040D
BnaC04g48050D		BnaC08g48320D
BnaC04g48490D		BnaC08g48490D
BnaC04g49870D		BnaC08g48860D
BnaC04g51640D		BnaC08g49290D
BnaC04g52100D		BnaC08g49480D
BnaC04g52970D		BnaC08g49800D
BnaC04g53920D		BnaC09g00910D
BnaC04g54530D		BnaC09g01270D
BnaC04g56010D		BnaC09g01620D
BnaC04g56370D		BnaC09g03120D
BnaC04g56380D		BnaC09g03150D
BnaC04g56750D		BnaC09g04850D
BnaC04g56800D		BnaC09g05650D
BnaC05g00240D		BnaC09g06860D
BnaC05g01070D		BnaC09g07330D
BnaC05g01200D		BnaC09g07640D
BnaC05g01360D		BnaC09g08180D
BnaC05g02550D		BnaC09g09080D
BnaC05g04110D		BnaC09g09130D
BnaC05g04130D		BnaC09g09370D
BnaC05g05130D		BnaC09g11080D
BnaC05g06500D		BnaC09g11350D
BnaC05g07430D		BnaC09g11480D
BnaC05g08640D		BnaC09g11960D
BnaC05g09680D		BnaC09g12240D
BnaC05g09770D		BnaC09g13960D
BnaC05g09910D		BnaC09g14870D
BnaC05g09920D		BnaC09g16820D
BnaC05g10770D		BnaC09g18860D
BnaC05g11760D		BnaC09g19820D
BnaC05g13120D		BnaC09g20100D
BnaC05g13240D		BnaC09g20330D
BnaC05g13970D		BnaC09g20440D
BnaC05g14050D		BnaC09g23880D
BnaC05g14660D		BnaC09g24050D
BnaC05g15340D		BnaC09g28200D
BnaC05g16350D		BnaC09g28720D
BnaC05g16360D		BnaC09g29820D
BnaC05g17150D		BnaC09g29910D
BnaC05g17200D		BnaC09g32750D
BnaC05g18050D		BnaC09g32980D
BnaC05g18130D		BnaC09g34840D
BnaC05g19420D		BnaC09g35160D
BnaC05g19630D		BnaC09g35940D
BnaC05g20370D		BnaC09g36590D
BnaC05g21330D		BnaC09g37530D
BnaC05g21480D		BnaC09g37560D
BnaC05g22150D		BnaC09g42430D
BnaC05g22380D		BnaC09g42830D
BnaC05g22460D		BnaC09g43860D
BnaC05g22700D		BnaC09g43990D
BnaC05g23060D		BnaC09g44390D
BnaC05g23730D		BnaC09g45680D
BnaC05g25210D		BnaC09g46280D
BnaC05g27870D		BnaC09g47560D
BnaC05g30670D		BnaC09g48250D
BnaC05g31250D		BnaC09g48410D
BnaC05g32670D		BnaC09g48500D
BnaC05g32680D		BnaC09g50440D
BnaC05g33160D		BnaC09g52550D
BnaC05g33170D		BnaC09g54380D
BnaC05g34330D		BnaCnng01420D
BnaC05g35610D		BnaCnng02000D
BnaC05g35820D		BnaCnng02430D
BnaC05g36400D		BnaCnng02730D
BnaC05g37460D		BnaCnng02740D
BnaC05g37760D		BnaCnng02970D
BnaC05g37890D		BnaCnng03540D
BnaC05g38410D		BnaCnng03650D
BnaC05g39120D		BnaCnng03810D
BnaC05g39200D		BnaCnng05080D
BnaC05g39570D		BnaCnng05570D
BnaC05g40560D		BnaCnng06630D
BnaC05g40680D		BnaCnng07350D
BnaC05g41370D		BnaCnng07380D
BnaC05g41390D		BnaCnng09130D
BnaC05g41890D		BnaCnng09980D
BnaC05g42230D		BnaCnng10250D
BnaC05g43440D		BnaCnng10770D
BnaC05g43820D		BnaCnng15710D
BnaC05g43850D		BnaCnng15940D
BnaC05g43860D		BnaCnng17470D
BnaC05g44500D		BnaCnng18280D
BnaC05g47570D		BnaCnng18770D
BnaC05g47780D		BnaCnng19020D
BnaC05g49280D		BnaCnng19670D
BnaC05g49970D		BnaCnng20480D
BnaC05g50160D		BnaCnng21550D
BnaC05g50350D		BnaCnng22570D
BnaC05g50610D		BnaCnng24080D
BnaC05g50840D		BnaCnng24090D
BnaC05g51340D		BnaCnng24210D
BnaC06g02630D		BnaCnng26840D
BnaC06g03650D		BnaCnng29300D
BnaC06g05050D		BnaCnng30830D
BnaC06g05270D		BnaCnng31550D
BnaC06g05650D		BnaCnng35300D
BnaC06g06080D		BnaCnng35530D
BnaC06g06610D		BnaCnng35830D
BnaC06g07650D		BnaCnng36580D
BnaC06g10920D		BnaCnng36950D
BnaC06g12270D		BnaCnng37520D
BnaC06g12460D		BnaCnng38030D
BnaC06g13220D		BnaCnng38440D
BnaC06g13850D		BnaCnng39060D
BnaC06g14680D		BnaCnng39070D
BnaC06g14690D		BnaCnng39500D
BnaC06g15240D		BnaCnng41520D
BnaC06g15420D		BnaCnng41760D
BnaC06g15670D		BnaCnng41810D
BnaC06g18370D		BnaCnng44030D
BnaC06g20460D		BnaCnng45760D
BnaC06g20510D		BnaCnng46760D
BnaC06g20520D		BnaCnng47110D
BnaC06g21690D		BnaCnng47130D
BnaC06g21740D		BnaCnng47370D
BnaC06g23110D		BnaCnng48060D
BnaC06g25110D		BnaCnng51430D
BnaC06g25840D		BnaCnng51910D
BnaC06g25850D		BnaCnng52180D
BnaC06g26200D		BnaCnng57040D
BnaC06g26260D		BnaCnng58900D
BnaC06g27230D		BnaCnng60750D
BnaC06g27490D		BnaCnng62660D
BnaC06g28000D		BnaCnng63180D
BnaC06g29490D		BnaCnng64120D
BnaC06g31000D		BnaCnng65920D
BnaC06g31020D		BnaCnng66020D
BnaC06g31180D		BnaCnng67070D
BnaC06g31220D		BnaCnng70080D
BnaC06g31250D		BnaCnng70410D
BnaC06g31680D		BnaCnng70940D
BnaC06g31830D		BnaCnng73290D
BnaC06g31880D		BnaCnng76780D
BnaC06g31940D		BnaCnng78620D
BnaC06g32030D		BnaCnng78710D
BnaC06g32510D		BnaUnng03660D
BnaC06g32560D		BnaUnng04440D
BnaC06g32670D
BnaC06g33400D
BnaC06g34670D
BnaC06g35220D
BnaC06g35290D
BnaC06g35300D
BnaC06g35390D
BnaC06g35720D
BnaC06g35730D
BnaC06g35750D
BnaC06g36050D
BnaC06g36170D
BnaC06g36220D
BnaC06g36570D
BnaC06g36730D
BnaC06g36860D
BnaC06g37490D
BnaC06g37510D
BnaC06g38480D
BnaC06g38740D
BnaC06g39250D
BnaC06g40170D
BnaC06g41000D
BnaC06g41830D
BnaC06g43540D
BnaC06g43940D
BnaC07g01430D
BnaC07g05810D
BnaC07g06580D
BnaC07g07110D
BnaC07g07150D
BnaC07g07340D
BnaC07g07540D
BnaC07g08430D
BnaC07g08850D
BnaC07g10720D
BnaC07g11530D
BnaC07g11700D
BnaC07g12580D
BnaC07g13600D
BnaC07g14640D
BnaC07g16020D
BnaC07g16320D
BnaC07g16340D
BnaC07g16820D
BnaC07g16940D
BnaC07g16950D
BnaC07g17300D
BnaC07g17970D
BnaC07g20040D
BnaC07g20350D
BnaC07g22090D
BnaC07g22410D
BnaC07g22870D
BnaC07g23080D
BnaC07g23190D
BnaC07g25020D
BnaC07g25080D
BnaC07g25470D
BnaC07g25860D
BnaC07g26530D
BnaC07g26660D
BnaC07g26960D
BnaC07g27160D
BnaC07g27240D
BnaC07g28040D
BnaC07g28900D
BnaC07g29630D
BnaC07g29960D
BnaC07g30110D
BnaC07g31670D
BnaC07g31880D
BnaC07g32280D
BnaC07g33070D
BnaC07g33730D
BnaC07g35070D
BnaC07g35150D
BnaC07g35430D
BnaC07g35520D
BnaC07g35800D
BnaC07g36400D
BnaC07g36780D
BnaC07g38100D
BnaC07g38550D
BnaC07g38670D
BnaC07g38820D
BnaC07g39810D
BnaC07g40810D
BnaC07g42440D
BnaC07g42520D
BnaC07g42530D
BnaC07g42560D
BnaC07g42740D
BnaC07g43180D
BnaC07g43650D
BnaC07g44600D
BnaC07g44670D
BnaC07g45030D
BnaC07g45900D
BnaC07g47330D
BnaC07g47720D
BnaC07g48760D
BnaC07g48780D
BnaC07g49050D
BnaC07g49750D
BnaC07g50300D
BnaC07g50310D
BnaC08g01200D
BnaC08g01640D
BnaC08g02590D
BnaC08g02910D
BnaC08g04320D
BnaC08g04540D
BnaC08g05610D
BnaC08g06560D
BnaC08g07070D
BnaC08g07690D
BnaC08g11070D
BnaC08g11250D
BnaC08g11410D
BnaC08g12000D
BnaC08g12580D
BnaC08g12960D
BnaC08g13910D
BnaC08g13980D
BnaC08g15650D
BnaC08g15730D
BnaC08g16340D
BnaC08g17850D
BnaC08g17880D
BnaC08g18280D
BnaC08g18640D
BnaC08g18670D
BnaC08g18790D
BnaC08g19190D
BnaC08g19310D
BnaC08g19690D
BnaC08g20260D
BnaC08g21160D
BnaC08g21320D
BnaC08g23190D
BnaC08g23200D
BnaC08g23940D
BnaC08g24260D
BnaC08g24720D
BnaC08g25840D
BnaC08g26260D
BnaC08g26770D
BnaC08g26820D
BnaC08g26910D
BnaC08g27250D
BnaC08g27590D
BnaC08g27710D
BnaC08g28200D
BnaC08g28520D
BnaC08g31920D
BnaC08g32030D
BnaC08g33420D
BnaC08g34740D
BnaC08g35060D
BnaC08g35080D
BnaC08g35470D
BnaC08g35620D
BnaC08g35850D
BnaC08g36090D
BnaC08g36500D
BnaC08g36830D
BnaC08g36840D
BnaC08g37760D
BnaC08g37780D
BnaC08g37930D
BnaC08g38140D
BnaC08g38440D
BnaC08g38450D
BnaC08g39110D
BnaC08g39670D
BnaC08g41070D
BnaC08g42900D
BnaC08g43650D
BnaC08g43890D
BnaC08g44590D
BnaC08g45150D
BnaC08g45740D
BnaC08g46040D
BnaC08g48320D
BnaC08g48490D
BnaC08g48860D
BnaC08g49290D
BnaC08g49480D
BnaC08g49800D
BnaC09g00910D
BnaC09g01270D
BnaC09g01620D
BnaC09g03080D
BnaC09g03120D
BnaC09g03150D
BnaC09g04850D
BnaC09g05370D
BnaC09g05650D
BnaC09g06860D
BnaC09g07330D
BnaC09g07640D
BnaC09g08180D
BnaC09g09080D
BnaC09g09130D
BnaC09g09370D
BnaC09g11080D
BnaC09g11350D
BnaC09g11480D
BnaC09g11960D
BnaC09g12240D
BnaC09g13960D
BnaC09g14870D
BnaC09g16820D
BnaC09g18860D
BnaC09g19820D
BnaC09g20100D
BnaC09g20330D
BnaC09g20440D
BnaC09g21660D
BnaC09g23280D
BnaC09g23880D
BnaC09g24050D
BnaC09g25870D
BnaC09g28200D
BnaC09g28720D
BnaC09g29090D
BnaC09g29100D
BnaC09g29110D
BnaC09g29120D
BnaC09g29220D
BnaC09g29820D
BnaC09g29910D
BnaC09g30100D
BnaC09g30110D
BnaC09g32250D
BnaC09g32750D
BnaC09g32980D
BnaC09g34840D
BnaC09g35160D
BnaC09g35940D
BnaC09g36590D
BnaC09g37530D
BnaC09g37560D
BnaC09g42430D
BnaC09g42450D
BnaC09g42830D
BnaC09g43860D
BnaC09g43990D
BnaC09g44390D
BnaC09g45580D
BnaC09g45680D
BnaC09g46280D
BnaC09g47560D
BnaC09g47660D
BnaC09g47880D
BnaC09g48250D
BnaC09g48410D
BnaC09g48500D
BnaC09g49650D
BnaC09g50440D
BnaC09g52550D
BnaC09g54380D
BnaCnng01420D
BnaCnng02000D
BnaCnng02430D
BnaCnng02730D
BnaCnng02740D
BnaCnng02970D
BnaCnng03540D
BnaCnng03570D
BnaCnng03650D
BnaCnng03810D
BnaCnng05080D
BnaCnng05570D
BnaCnng05590D
BnaCnng05980D
BnaCnng06630D
BnaCnng07130D
BnaCnng07350D
BnaCnng07380D
BnaCnng09130D
BnaCnng09980D
BnaCnng10250D
BnaCnng10670D
BnaCnng10770D
BnaCnng12660D
BnaCnng13060D
BnaCnng13070D
BnaCnng14300D
BnaCnng15140D
BnaCnng15710D
BnaCnng15940D
BnaCnng17470D
BnaCnng18280D
BnaCnng18770D
BnaCnng19020D
BnaCnng19670D
BnaCnng20480D
BnaCnng20520D
BnaCnng21190D
BnaCnng21550D
BnaCnng21690D
BnaCnng22570D
BnaCnng24080D
BnaCnng24090D
BnaCnng24210D
BnaCnng26840D
BnaCnng27970D
BnaCnng28490D
BnaCnng29300D
BnaCnng30830D
BnaCnng31550D
BnaCnng33670D
BnaCnng35300D
BnaCnng35440D
BnaCnng35530D
BnaCnng35770D
BnaCnng35830D
BnaCnng36580D
BnaCnng36950D
BnaCnng37300D
BnaCnng37520D
BnaCnng38030D
BnaCnng38440D
BnaCnng39030D
BnaCnng39060D
BnaCnng39070D
BnaCnng39500D
BnaCnng41520D
BnaCnng41760D
BnaCnng41810D
BnaCnng42340D
BnaCnng43220D
BnaCnng43380D
BnaCnng44030D
BnaCnng45760D
BnaCnng46760D
BnaCnng46780D
BnaCnng47110D
BnaCnng47130D
BnaCnng47370D
BnaCnng48060D
BnaCnng51430D
BnaCnng51910D
BnaCnng52180D
BnaCnng56890D
BnaCnng57040D
BnaCnng57580D
BnaCnng58900D
BnaCnng60750D
BnaCnng62660D
BnaCnng63180D
BnaCnng64120D
BnaCnng65920D
BnaCnng66020D
BnaCnng67070D
BnaCnng67820D
BnaCnng70080D
BnaCnng70090D
BnaCnng70410D
BnaCnng70940D
BnaCnng73290D
BnaCnng76780D
BnaCnng78620D
BnaCnng78710D
BnaUnng00830D
BnaUnng00840D
BnaUnng00870D
BnaUnng03660D
BnaUnng04440D
