# Supplementary material for: BnaMPK3s promote organ size by interacting with BnaARF2s in Brassica napus
Source: Plant Biotechnol J. 2023 Feb 2;21(5):899–901. doi: 10.1111/pbi.14013 (PMC10106852; doi:10.1111/pbi.14013)
Supplement: Supplementary file 6 — Table S5 GO enrichment analysis of co‐up‐regulated genes in bnampk3 CR and 35 S::BnaC03.ARF2. [file PBI-21-899-s002.xlsx]

## Sheet: Table S5
Table S5. GO enrichment analysis of co-upregulated genes in bnampk3CR and 35S::BnaC03.ARF2.
GO_Name	GO_ID	GO_Level	P_value	q_value	EnrichmentScore	HitsGenesCountsInSelectedSet	HitsGenesCountsInBackground	AllGenesCountsInSelectedSet	AllGenesCountsInBackground	GenesOfSelectedSetInGOterm
MAPK cascade	GO:0000165	7	4.18e-27	4.18e-26	3.51975	99	1381	1297	63681	BnaC03g40070D,BnaC03g03480D,BnaC01g05180D,BnaC05g11760D,BnaA07g28840D,BnaA02g13920D,BnaA06g15010D,BnaA09g08940D,BnaA08g22180D,BnaA07g08440D,BnaA03g46280D,BnaC03g39740D,BnaC02g18310D,BnaA02g10720D,BnaA03g16230D,BnaCnng46760D,BnaC06g12460D,BnaC03g54940D,BnaC07g38550D,BnaA04g05470D,BnaC09g28720D,BnaC06g34670D,BnaC08g18640D,BnaCnng07350D,BnaAnng23990D,BnaC03g19500D,BnaC06g25850D,BnaC08g28520D,BnaA07g…
negative regulation of MAP kinase activity	GO:0043407	13	0.862	1	0.511445	1	96	1297	63681	BnaC04g03790D,
negative regulation of MAPK cascade	GO:0043409	9	0.862	1	0.511445	1	96	1297	63681	BnaC04g03790D,
regulation of MAPK cascade	GO:0043408	8	0.727	0.808	0.48136	1	102	1297	63681	BnaC04g03790D,
regulation of MAP kinase activity	GO:0043405	12	0.727	0.808	0.476686	1	103	1297	63681	BnaC04g03790D,
regulation of protein serine/threonine kinase activity	GO:0071900	11	0.0533	0.124	0.290525	2	338	1297	63681	BnaA05g04550D,BnaC04g03790D,
obsolete activation of MAPKK activity	GO:0000186	13	0.0751	0.167	2.51788	4	78	1297	63681	BnaA07g28840D,BnaC06g34670D,BnaC06g31880D,BnaA05g00790D,
positive regulation of seed germination	GO:0010030	9	0.00704	0.0201	3.5493	6	83	1297	63681	BnaC06g20460D,BnaA03g36810D,BnaCnng37300D,BnaA01g24440D,BnaA02g35880D,BnaCnng14300D,
regulation of seed growth	GO:0080113	6	0.493	0.657	1.48784	1	33	1297	63681	BnaC01g13200D,
seed coat development	GO:0010214	4	0.0391	0.0978	2.41469	6	122	1297	63681	BnaC02g39030D,BnaC02g42730D,BnaCnng41810D,BnaC07g27160D,BnaCnng02730D,BnaAnng18730D,
seed growth	GO:0080112	4	0.493	0.657	1.48784	1	33	1297	63681	BnaC01g13200D,
seed development	GO:0048316	5	0.000858	0.00286	0.627226	43	3366	1297	63681	BnaCnng57040D,BnaC02g39030D,BnaC01g00680D,BnaA03g43960D,BnaA07g19550D,BnaA07g23350D,BnaA05g33470D,BnaC08g05610D,BnaC05g43820D,BnaC05g33170D,BnaC02g31560D,BnaA06g11460D,BnaA09g17560D,BnaA09g15450D,BnaAnng28100D,BnaC02g42730D,BnaA05g26520D,BnaA01g19120D,BnaA03g57570D,BnaC05g40560D,BnaC08g06560D,BnaC09g29910D,BnaA05g20490D,BnaCnng41810D,BnaA08g10010D,BnaC07g35800D,BnaA01g26030D,BnaA03g35310D,BnaC09g…
negative regulation of cell size	GO:0045792	7	0.134	0.268	7.0141	1	7	1297	63681	BnaA09g08940D,
positive regulation of cell size	GO:0045793	7	0.414	0.638	1.88841	1	26	1297	63681	BnaC01g13200D,
regulation of cell size	GO:0008361	6	0.548	0.685	1.22364	8	321	1297	63681	BnaA09g08940D,BnaC03g03740D,BnaA09g03190D,BnaA06g15000D,BnaA06g22900D,BnaA03g38180D,BnaA04g20290D,BnaC01g13200D,
cellular response to hormone stimulus	GO:0032870	6	8.96e-56	1.79e-54	2.8104	270	4717	1297	63681	BnaA04g25900D,BnaAnng07910D,BnaC03g39610D,BnaC07g16940D,BnaC03g40070D,BnaA05g28580D,BnaC05g40680D,BnaC03g03480D,BnaC01g05180D,BnaA06g14360D,BnaA09g41170D,BnaC05g11760D,BnaA02g13920D,BnaA03g35520D,BnaA10g04610D,BnaA06g15010D,BnaA06g17960D,BnaC07g40810D,BnaA04g18440D,BnaA08g22180D,BnaA07g08440D,BnaA03g46280D,BnaC03g39740D,BnaC05g50840D,BnaC07g25020D,BnaC03g69420D,BnaCnng22570D,BnaC02g18310D,BnaC01g…
release of seed from dormancy	GO:0048838	5	5.29e-06	2.11e-05	12.8084	6	23	1297	63681	BnaCnng57040D,BnaA03g43960D,BnaC02g31560D,BnaA09g17560D,BnaC07g35800D,BnaC09g18860D,
cell volume homeostasis	GO:0006884	7	0.337	0.613	2.45493	1	20	1297	63681	BnaA06g15000D,
cellular response to auxin stimulus	GO:0071365	7	0.407	0.638	0.732816	10	670	1297	63681	BnaC07g40810D,BnaA05g25210D,BnaCnng20520D,BnaA08g00970D,BnaC05g13120D,BnaA07g19210D,BnaC06g18370D,BnaC08g18670D,BnaA04g20290D,BnaA06g11470D,
response to auxin	GO:0009733	6	3.76e-09	1.88e-08	1.93302	90	2286	1297	63681	BnaA04g25900D,BnaC06g43540D,BnaA09g41170D,BnaC05g11760D,BnaA01g12340D,BnaC07g40810D,BnaA08g22180D,BnaA07g08440D,BnaC01g16890D,BnaA08g05680D,BnaA02g35250D,BnaC08g37780D,BnaC05g23060D,BnaA04g05470D,BnaC08g18640D,BnaCnng07350D,BnaC05g33170D,BnaC08g28520D,BnaA06g35100D,BnaA02g35330D,BnaA05g25210D,BnaC07g13600D,BnaA06g11460D,BnaC09g05650D,BnaC07g48780D,BnaA01g14380D,BnaCnng20520D,BnaA03g37010D,BnaC05g…
