# Supplementary material for: BnaMPK3s promote organ size by interacting with BnaARF2s in Brassica napus
Source: Plant Biotechnol J. 2023 Feb 2;21(5):899–901. doi: 10.1111/pbi.14013 (PMC10106852; doi:10.1111/pbi.14013)
Supplement: Supplementary file 7 — Table S6 Variations in BnaA06.ARF2 promoter and genomic regions. [file PBI-21-899-s001.xlsx]

## Sheet: Table S6
Table S6. Variations in the BnaA06.ARF2 promoter and genomic regions.
SNP	Position of BnaA06.ARF2 ATG	H1	H2	H3(Reference)	p
SNP1	-2238	T	C	C	0.00601058
SNP2	-2224	T	C	C	0.00474116
SNP3	-2095	T	A	A	0.00474116
SNP4	-2062	T	C	C	0.010807
SNP5	-2014	T	A	A	0.0124424
SNP6	-1988	T	A	A	0.00582353
SNP7	-1976	A	G	G	0.0124424
SNP8	-1835	G	T	T	0.00783066
SNP9	-1760	C	A	A	0.00888943
SNP10	-1694	G	A	A	0.00544697
SNP11	-1686	G	A	A	0.0116982
SNP12	-1592	A	A	T	0.0798326
SNP13	-1274	G	A	A	0.00474116
SNP14	-1256	G	A	A	0.00712271
SNP15	-1079	C	G	G	0.0102749
SNP16	-969	T	A	A	0.0102821
SNP17	-824	T	C	T	0.0979686
SNP18	-821	T	A	T	0.0979686
SNP19	-745	A	G	A	0.186081
SNP20	-739	G	C	G	0.170266
SNP21	-591	A	T	A	0.310874
SNP22	-590	T	G	T	0.26638
SNP23	-565	A	T	A	0.0975815
SNP24	-226	C	C	T	0.0296792
SNP25	-124	G	T	T	0.00899439
SNP26	-8	T	T	A	0.108749
SNP27	297	C	C	T	0.0285056
SNP28	502	A	A	T	0.0974431
SNP29	734	T	G	T	0.180025
SNP30	739	T	C	T	0.180025
SNP31	764	A	T	A	0.215537
SNP32	857	C	A	A	0.00636709
SNP33	1003	T	C	C	0.0238419
SNP34	1285	G	T	G	0.180025
SNP35	1345	T	C	T	0.180025
SNP36	1757	A	T	A	0.249253
SNP37	1759	A	T	A	0.249253
SNP38	1906	C	T	C	0.160772
SNP39	1916	C	T	C	0.160772
SNP40	1925	G	C	G	0.180025
SNP41	2104	A	C	A	0.178368
SNP42	2118	C	T	C	0.178368
SNP43	2161	G	A	G	0.178368
SNP44	2181	G	T	G	0.178368
SNP45	2252	A	G	A	0.180025
SNP46	2691	G	T	G	0.0936996
SNP47	2699	C	T	C	0.0936996
SNP48	2751	A	G	A	0.0936996
SNP49	2829	A	G	A	0.0984226
SNP50	2865	G	C	G	0.200907
SNP51	2870	G	G	T	0.141798
SNP52	2924	G	A	G	0.180025
SNP53	3162	C	T	C	0.175361
SNP54	3517	C	G	C	0.191967
SNP55	3520	G	C	G	0.191967
SNP56	3586	A	G	A	0.107998
SNP57	3626	G	A	G	0.0631699
SNP58	3637	A	T	A	0.0611423
SNP59	3658	T	G	T	0.0611423
SNP60	3791	A	G	A	0.160772
SNP61	3860	C	T	C	0.0936996
SNP62	3920	C	T	C	0.160772
SNP63	4106	T	G	T	0.0922482
SNP64	4122	C	T	C	0.0922482
SNP65	4130	A	T	A	0.0922482
SNP66	4214	T	C	T	0.135335
SNP67	4224	A	G	A	0.135335
SNP68	4265	T	A	T	0.117364
SNP69	4301	T	G	T	0.100606
SNP70	4306	T	G	T	0.100606
SNP71	4349	T	A	T	0.0900855
SNP72	4387	T	C	T	0.149323
SNP73	4439	G	T	G	0.0936996
SNP74	4472	T	A	T	0.160772
