# Supplementary material for: BnaMPK3s promote organ size by interacting with BnaARF2s in Brassica napus
Source: Plant Biotechnol J. 2023 Feb 2;21(5):899–901. doi: 10.1111/pbi.14013 (PMC10106852; doi:10.1111/pbi.14013)
Supplement: Supplementary file 8 — Table S7 List of primer sequences used in this study. [file PBI-21-899-s005.xlsx]

## Sheet: Table S7
Table S7. List of primer sequences used in this study.
Name	F (5’-3’)	R (5’-3’)	Function
35S:BnaC03.ARF2	TCCATCGATAGTACTGTCGACATGGCGAGTTCGGAAGTTTCTATGAA	GCCCTTGCTCACCATGGTACCAGAGTTTCCGGCGCTGGACAAT	Construction for transformation
35S:BnaC09.ARF2	TCCATCGATAGTACTGTCGACATGACGAGTTCTGAGGCCATAAACGT	GCCCTTGCTCACCATGGTACCAGAGTGTCCGGCGCTGGA	Construction for transformation
35S:BnaA06.MPK3	TCCATCGATAGTACTGTCGACATGAACAACGCCGGCGGCCA	GCCCTTGCTCACCATGGTACCAGCATATGTTGGATTGAGTGCAATGGCT	Construction for transformation
35S:BnaC03.MPK3	TCCATCGATAGTACTGTCGACATGAACAACGCCGGCGGCCAAT	GCTCACCCCGGGAGCGGTACCAGCATATGTTGGATTGAGTGCAATGGCTTC	Construction for transformation
35S:AtARF2	TCCATCGATAGTACTGTCGACATGGCGAGTTCGGAGGTTTC	GCCCTTGCTCACCATGGTACCAGAGTTCCCAGCGCTGGAC	Construction for transformation
35S:AtMPK3	ACGCGTCGACATGAACACCGGCGGTGGCCAATA	GGGGTACCACCGTATGTTGGATTGAGTGCTATGGC	Construction for transformation
BD-AtARF2	AGAGGAGGACCTGCATATGATGGCGAGTTCGGAGGTTTCAAT	CGACGGATCCCCGGGAATTCAGAGTTCCCAGCGCTGGACAATG	Construction for Y2H
BD-BnaA06.MPK3	AGAGGAGGACCTGCATATGATGAACAACGCCGGCG	CGACGGATCCCCGGGAATTCAGCATATGTTGGATTGAGTGCAATGG	Construction for Y2H
BD-BnaC03.MPK3	AGAGGAGGACCTGCATATGATGAACAACGCCGGCG	CGACGGATCCCCGGGAATTCAGCATATGTTGGATTGAGTGCAATGG	Construction for Y2H
AD-AtMPK3	GTACCAGATTACGCTCATATGATGAACACCGGCGGTGGCCAATA	ATGCCCACCCGGGTGGAATTCACCGTATGTTGGATTGAGTGCTATGGC	Construction for Y2H
AD-BnaC03.ARF2	GATTACGCTCATATGATGGCGAGTTCGGAAGTTTC	ACCCGGGTGGAATTCAGAGTTTCCGGCGCTGGA	Construction for Y2H
AD-BnaC09.ARF2	GATTACGCTCATATGATGACGAGTTCTGAGGCCAT	CCG CTCGAG AGAGTGTCCGGCGCTGGA	Construction for Y2H
PGADT7BnARF2A6	GATTACGCTCATATGATGGCGAGTTCGGATGTTT	ACCCGGGTGGAATTCAGAGTTTCCGGCGCTGGA	Construction for Y2H
PGADT7BnARF2A6-B3	GATTACGCTCATATGATGGCGAGTTCGGATGTTT	ACCCGGGTGGAATTCAGTGGCCAATACTCCGAGAT	Construction for Y2H
PGADT7BnARF2C3-B3	GATTACGCTCATATGATGGCGAGTTCGGAAGTTTC	ACCCGGGTGGAATTCAGTGGCCAATACTCCGAGAT	Construction for Y2H
PGADT7BnARF2A6/C3-Auxin Response	GATTACGCTCATATGATGGCCTGGCACGCTATTTC	ACCCGGGTGGAATTCTAGAGCACGTGGACGTATTG	Construction for Y2H
PGADT7BnARF2A6/C3-Aux/IAA	GATTACGCTCATATGATGAATTATTTTGAAGAAGCGG	ACCCGGGTGGAATTCAGAGTTTCCGGCGCTGGA	Construction for Y2H
PGADT7BnARF2C9-B3	GATTACGCTCATATGATGACGAGTTCTGAGGCCAT	ACCCGGGTGGAATTCGGTGGCTAATACTCCAAGATGC	Construction for Y2H
PGADT7BnARF2C9-Auxin Response	GATTACGCTCATATGATGGCATGGCACGCCATTT	ACCCGGGTGGAATTCCACAGCACGTGGACGTAT	Construction for Y2H
PGADT7BnARF2C9-Aux/IAA	GATTACGCTCATATGATGAATTATTTCGAGGAAGCGGT	ACCCGGGTGGAATTCAGAGTGTCCGGCGCTGGA	Construction for Y2H
LUC-N:BnaC03.ARF2	ACGGGGGACGAGCTCGGTACCATGGCGAGTTCGGAAGTTTCTATGAA	CGCGTACGAGATCTG GTCGAC AGAGTTTCCGGCGCTGGACAAT	Construction for split luciferase
LUC-N:BnaC09.ARF2	ACGGGGGACGAGCTCGGTACCATGACGAGTTCTGAGGCCATAAACGT	CGCGTACGAGATCTGGTCGACAGAGTGTCCGGCGCTGGA	Construction for split luciferase
LUC-N:AtARF2	GACGAGCTCGGTACCATGGCGAGTTCGGAGGTTTCAAT	CGAGATCTGGTCGACAGAGTTCCCAGCGCTGGACAATG	Construction for split luciferase
LUC-C:BnaA06.MPK3	TACGCGTCCCGGGGCGGTACCATGAACAACGCCGGCGGCCA	ACGAAAGCTCTGCAG GTCGACAGCATATGTTGGATTGAGTGCAATGGCT	Construction for split luciferase
LUC-C:BnaC03.MPK3	TACGCGTCCCGGGGC GGTACCATGAACAACGCCGGCGGCCAAT	ACGAAAGCTCTGCAGGTCGACAGCATATGTTGGATTGAGTGCAATGGCTTC	Construction for split luciferase
LUC-C:AtMPK3	TACGCGTCCCGGGGCGGTACCATGAACACCGGCGGTGGCCAATA	ACGAAAGCTCTGCAGGTCGACACCGTATGTTGGATTGAGTGCTATGGC	Construction for split luciferase
LUC-N:BnaA06.ARF2-B3	GACGAGCTCGGTACCATGGCGAGTTCGGATGTTT	CGAGATCTGGTCGACAGTGGCCAATACTCCGAGAT	Construction for split luciferase
LUC-N:BnaC03.ARF2-B3	GACGAGCTCGGTACCATGGCGAGTTCGGAAGTTTC	CGAGATCTGGTCGACAGTGGCCAATACTCCGAGAT	Construction for split luciferase
LUC-N:BnaA6/C3.ARF2-Auxin Response	GACGAGCTCGGTACCATGGCCTGGCACGCTATTTC	CGAGATCTGGTCGACTAGAGCACGTGGACGTATTG	Construction for split luciferase
LUC-N:BnaA6/C3.ARF2-Aux/IAA	GACGAGCTCGGTACCATGAATTATTTTGAAGAAGCGG	CGAGATCTGGTCGACAGAGTTTCCGGCGCTGGA	Construction for split luciferase
LUC-N:BnaC09.ARF2-B3	GACGAGCTCGGTACCATGACGAGTTCTGAGGCCAT	CGAGATCTGGTCGACGGTGGCTAATACTCCAAGATGC	Construction for split luciferase
LUC-N:BnaC09.ARF2-Auxin Response	GACGAGCTCGGTACCATGGCATGGCACGCCATTT	CGAGATCTGGTCGACCACAGCACGTGGACGTAT	Construction for split luciferase
LUC-N:BnaC09.ARF2-Aux/IAA	GACGAGCTCGGTACCATGAATTATTTCGAGGAAGCGGT	CGAGATCTGGTCGACAGAGTGTCCGGCGCTGGA	Construction for split luciferase
32a:BnaA06.ARF2-B3	GCTGATATCGGATCCATGGCGAGTTCGGATGTTT	CGCAAGCTTGTCGACAGTGGCCAATACTCCGAGAT	Construction for Pull down
32a:BnaC03.ARF2-B3	GCTGATATCGGATCCATGGCGAGTTCGGAAGTTTC	CGCAAGCTTGTCGACAGTGGCCAATACTCCGAGAT	Construction for Pull down
32a:BnaA6/C3.ARF2-Auxin Response	GCTGATATCGGATCCATGGCCTGGCACGCTATTTC	CGCAAGCTTGTCGACTAGAGCACGTGGACGTATTG	Construction for Pull down
32a:BnaA6/C3.ARF2-Aux/IAA	GCTGATATCGGATCCATGAATTATTTTGAAGAAGCGG	CGCAAGCTTGTCGACAGAGTTTCCGGCGCTGGA	Construction for Pull down
32a:BnaC09.ARF2-B3	GCTGATATCGGATCCATGACGAGTTCTGAGGCCAT	CGCAAGCTTGTCGACGGTGGCTAATACTCCAAGATGC	Construction for Pull down
32a:BnaC09.ARF2-Auxin Response	GCTGATATCGGATCCATGGCATGGCACGCCATTT	CGCAAGCTTGTCGACCACAGCACGTGGACGTAT	Construction for Pull down
32a:BnaC09.ARF2-Aux/IAA	GCTGATATCGGATCCATGAATTATTTCGAGGAAGCGGT	CGCAAGCTTGTCGACAGAGTGTCCGGCGCTGGA	Construction for Pull down
GST-BnaA6/C3.MPK3	GTTCCGCGTGGATCCATGAACAACGCCGGCG	GCCGCTCGAGTCGACAGCATATGTTGGATTGAGTGCAA	Construction for Pull down
pGREEN-BnaMPK3.A6/C3	AAGCTTATCGATACCGTCGACATGAACAACGCCGGCG	GCGTACCGAATTGGTACCAGCATATGTTGGATTGAGTGCAA	Construction for dual-luciferase
pGREEN-BnaC3.ARF2	TCGATACCGTCGACCTCGAGATGGCGAGTTCGGAAGTTTCTATGA	GCGTACCGAATTGGTACCAGAGTTTCCGGCGCTGG	Construction for dual-luciferase
pGREEN-BnaC9.ARF2	TCGATACCGTCGACCTCGAGATGACGAGTTCTGAGGCCATAAAC	GCGTACCGAATTGGTACCAGAGTGTCCGGCGCT	Construction for dual-luciferase
0800-BnaA06.ARF2-H1/2/3	CGAGGTCGACGGTATCGATAAGCTTAATTTTGAATATTCTAATTTTACGA	GGCGGCCGCTCTAGAACTAGTGGATCCGCTTCTGTAACCACCTCAAAGCT	Construction for dual-luciferase
0800-BnaA07.CKX2	CGAGGTCGACGGTATCGATAAGCTTACGGCCATTTACCAACCAATCTGGTTC	GGCGGCCGCTCTAGAACTAGTGGATCCAGTGATCATTAGACGAAGATTAGCCAT	Construction for dual-luciferase
cas9	ATGGCTCCGAAGAAGAAGAGGAAG	GGCCAGGAGGTTATCCAGGTCA	Checking transgenic plants
sgRNA1-BnaA06.ARF2	GGAGTGAGTACGGTGTGCGTCCTGCGGTCGTAGAAGATG	GAGTTGGATGCTGGATGGTATCTGCGTAGGCCCCGTACA	Checking transgenic plants
sgRNA2-BnaA06.ARF2	GGAGTGAGTACGGTGTGCGTGTCCCATGGATGCTTATGTTTG	GAGTTGGATGCTGGATGGCAAACCTAAGAAATATAAAAGCATCGCC	Checking transgenic plants
sgRNA1-BnaA09.ARF2	GGAGTGAGTACGGTGTGCCATGTAACAAAACGACCAAAGATGGTAG	GAGTTGGATGCTGGATGGCCCTTTAGACTGTTCAGAAAGATCCTG	Checking transgenic plants
sgRNA2-BnaA09.ARF2	GGAGTGAGTACGGTGTGCCTGTTACTTCAGACTTCTGTGTCATCT	GAGTTGGATGCTGGATGGTGCATCTCCTGCAACCAGC	Checking transgenic plants
sgRNA1-BnaC02.ARF2	GGAGTGAGTACGGTGTGCCCTCAGATGGTACAAGAGGAGAC	GAGTTGGATGCTGGATGGCTGTGTAAACCCTGAGTTCTCATTCA	Checking transgenic plants
sgRNA2-BnaC02.ARF2	GGAGTGAGTACGGTGTGCCCTTGACTCTTTTGTTTAGTTAAGCTCAT	GAGTTGGATGCTGGATGGAGAAATATAAATGCATCGCCTGCAAC	Checking transgenic plants
sgRNA1-BnaC03.ARF2	GGAGTGAGTACGGTGTGCGTCCTGCGGTCGTACAAGAGG	GAGTTGGATGCTGGATGGCATCTGCGTAGGCCCCGCAGG	Checking transgenic plants
sgRNA2-BnaC03.ARF2	GGAGTGAGTACGGTGTGCGTGCGCCATGGATGCTG	GAGTTGGATGCTGGATGGCAAACCTTAGAAATATAAAAGCATCGCC	Checking transgenic plants
sgRNA1-BnaC09.ARF2	GGAGTGAGTACGGTGTGCCATGTAACAAAACGACCAGAGATGGTAG	GAGTTGGATGCTGGATGGCCCTTTAGACTGATCAGAAAGATCCTG	Checking transgenic plants
sgRNA2-BnaC09.ARF2	GGAGTGAGTACGGTGTGCCTGTTCCTTGAATCTTTTGTGTCGAC	GAGTTGGATGCTGGATGGTGCATCGCCTGCAACCAAC	Checking transgenic plants
sgRNA1-BnaA06.MPK3	GGAGTGAGTACGGTGTGCCTTGAAACAGTACTTCTTGTACCAGC	GAGTTGGATGCTGGATGGCGGATGAGTTCAGCAGAAGCTC	Checking transgenic plants
sgRNA2-BnaA06.MPK3	GGAGTGAGTACGGTGTGCGCTCTGAATCACCCTTACCTAGCC	GAGTTGGATGCTGGATGGCGATTCGGATTCGGTTGCTGC	Checking transgenic plants
sgRNA1-BnaC03.MPK3	GGAGTGAGTACGGTGTGCCTTGAAACAGTACTTCCTGTACCAGC	GAGTTGGATGCTGGATGGCAGATGAGTTGAGCAGAAGCTC	Checking transgenic plants
sgRNA2-BnaC03.MPK3	GGAGTGAGTACGGTGTGCGCTCTGAATCACCCGTACCTAGCC	GAGTTGGATGCTGGATGGGGCCATTCATTCGGTTGCTGC	Checking transgenic plants
sgRNA1-AtARF2	TGAAGAGTCTGATCCTACTAGG	CCCACTGACAAGTTCAATTAAG	Checking transgenic plants
SgRNA2-AtARF2	TGAGGAAGTGGTCAATGCTCA	CCTTTGTGCAACTCCTACTTGAG	Checking transgenic plants
sgRNA1-AtMPK3	CTGGAGTACTTTACATTGGAGC	GTTTCATACATGTTCTCTGTTGG	Checking transgenic plants
sgRNA2-AtMPK3	CAGAGCTTGTTCAACTGCAC	CAAATGCGCTTATTGACAGAGGT	Checking transgenic plants
CS331909	AACCATCGTAAACCACACATG	GTGGTGGTGGAACAACATCTC	Checking transgenic plants
LB	CCCATTTGGACGTGAATGTAGACAC		Checking transgenic plants
Bnaactin	GGAAGCTCCTGGAATCCATGAGA	TCTTTGCTCATACGGTCAGCAATTCC	qRT-PCR
qRT-BnaA06.ARF2	CCTAAGAGGCCTAGATCTAATCTAGCTCC	AATTCTCAGGAGCATCGCACTCTC	qRT-PCR
qRT-BnaA09.ARF2	TGTTCCCATGCCCAGGCCA	GACCCTTGAAAGTCCACTTGCTG	qRT-PCR
qRT-BnaC03.ARF2	CCTAAGAGGCCCAGATCTAATCTAGCTTC	CCGAATTTTCAGGAGCATCGCATTCTA	qRT-PCR
qRT-BnaC09.ARF2	CTGTTACCATGCCCAGGCCT	GACCCTTGAAAATCCACTTGCCG	qRT-PCR
qRT-BnaA06.MPK3	GCTGAACTCATCCGATTACACTGC	ACCGAGATCTGATTCTGTCGGTG	qRT-PCR
qRT-BnaC03.MPK3	CTGCTCAACTCATCTGATTACACAGC	CCCGAGATCTGATTCTGTCGGC	qRT-PCR
qRT-BnaA06.ABA2	CGGTTCTAGGTTTGACTAGGAG	AGATTATCACCACTCACGTACC	qRT-PCR
qRT-BnaA08.SK41	CGAATACACAACTGCAATCGAT	CACTTGATTTCCTCCCTTGTTG	qRT-PCR
qRT-BnaA05.IQD26	TCAAAGTGTCTTCAAGGGCTAT	TGATGAGAGCTTGCATGCTATA	qRT-PCR
qRT-BnaA05.BG1	CCTCTTTCTCCAGATCTTGCTT	GATATGGATGGAGGAGTCTTCG	qRT-PCR
qRT-BnaA07.CKX2	CTTGCAAAAGCTAATGATCGCCTC	CCAACCGGAATAAATGGGACAATGG	qRT-PCR
